# Supplementary material for: Molecular homology between canine spontaneous oral squamous cell carcinomas and human head-and-neck squamous cell carcinomas reveals disease drivers and therapeutic vulnerabilities
Source: Neoplasia. 2020 Nov 2;22(12):778–88. doi: 10.1016/j.neo.2020.10.003 (PMC7642746; doi:10.1016/j.neo.2020.10.003)
Supplement: Supplementary file 2 [file mmc2.xlsx]

## Sheet: Tumor_vs_Normal_all_genes
ensembl_gene_id	baseMean	log2FoldChange	lfcSE	stat	pvalue	padj	external_gene_name	description	gene_biotype
ENSCAFG00000005049	120.584	-3.87656	0.512031	-9.43296	3.98695e-21	1.68967e-17	CYP2S1	cytochrome P450 family 2 subfamily S member 1 [Source:VGNC Symbol;Acc:VGNC:50356]	protein_coding
ENSCAFG00000006979	66.8616	-4.67333	0.492489	-9.47273	2.72634e-21	1.68967e-17	MTUS1	microtubule associated scaffold protein 1 [Source:VGNC Symbol;Acc:VGNC:43496]	protein_coding
ENSCAFG00000005061	865.638	-2.84462	0.491874	-8.61774	6.82866e-18	1.92932e-14	LMO7	LIM domain 7 [Source:VGNC Symbol;Acc:VGNC:42725]	protein_coding
ENSCAFG00000013853	809.815	-2.87068	0.582668	-8.53518	1.39941e-17	2.29096e-14	A2ML1	alpha-2-macroglobulin like 1 [Source:VGNC Symbol;Acc:VGNC:37400]	protein_coding
ENSCAFG00000017401	173.149	-2.70738	0.589437	-8.51811	1.62173e-17	2.29096e-14	POF1B	POF1B, actin binding protein [Source:VGNC Symbol;Acc:VGNC:44766]	protein_coding
ENSCAFG00000032259	110.126	-3.76722	0.534196	-8.5492	1.23949e-17	2.29096e-14		uncharacterized LOC102151893 [Source:NCBI gene;Acc:102151893]	protein_coding
ENSCAFG00000001568	133.459	-3.48674	0.472479	-8.25109	1.56962e-16	1.90059e-13	MOCS1	molybdenum cofactor synthesis 1 [Source:VGNC Symbol;Acc:VGNC:57225]	protein_coding
ENSCAFG00000005843	175.657	2.78201	0.523037	7.92314	2.31587e-15	2.45366e-12	LTBP1	latent transforming growth factor beta binding protein 1 [Source:VGNC Symbol;Acc:VGNC:42856]	protein_coding
ENSCAFG00000011967	65.5744	-2.89169	0.555226	-7.73868	1.00452e-14	9.46037e-12	SMPDL3B	sphingomyelin phosphodiesterase acid like 3B [Source:VGNC Symbol;Acc:VGNC:46574]	protein_coding
ENSCAFG00000000471	280.853	-2.04137	0.591404	-7.40005	1.36138e-13	1.15391e-10		mucin 21, cell surface associated [Source:NCBI gene;Acc:100684872]	protein_coding
ENSCAFG00000001988	28.7735	-3.55207	0.569056	-7.25996	3.87209e-13	2.73499e-10	DMRT2	doublesex and mab-3 related transcription factor 2 [Source:VGNC Symbol;Acc:VGNC:56916]	protein_coding
ENSCAFG00000011524	33.2648	3.54702	0.542181	7.26568	3.71159e-13	2.73499e-10	PTPRU	protein tyrosine phosphatase, receptor type U [Source:VGNC Symbol;Acc:VGNC:45200]	protein_coding
ENSCAFG00000007208	8162.06	-2.99827	0.590782	-7.24854	4.21281e-13	2.74675e-10	KRT76	Canis lupus familiaris keratin 76 (KRT76), mRNA. [Source:RefSeq mRNA;Acc:NM_001346020]	protein_coding
ENSCAFG00000014530	108.9	-2.62859	0.525666	-7.19844	6.09058e-13	3.68741e-10	ABLIM2	actin binding LIM protein family member 2 [Source:VGNC Symbol;Acc:VGNC:37479]	protein_coding
ENSCAFG00000012865	5158.17	-2.61941	0.567762	-7.14706	8.86577e-13	5.00975e-10		mucin 4, cell surface associated [Source:NCBI gene;Acc:488024]	protein_coding
ENSCAFG00000001815	203.127	-2.20347	0.589422	-7.09431	1.29996e-12	6.886e-10	GDA	guanine deaminase [Source:VGNC Symbol;Acc:VGNC:41154]	protein_coding
ENSCAFG00000012978	596.085	-2.01766	0.588337	-7.08593	1.3811e-12	6.886e-10	RPTN	repetin [Source:NCBI gene;Acc:100685981]	protein_coding
ENSCAFG00000002702	370.261	2.98985	0.445763	7.06143	1.64793e-12	7.7599e-10	COL12A1	collagen type XII alpha 1 chain [Source:VGNC Symbol;Acc:VGNC:39458]	protein_coding
ENSCAFG00000001453	152.796	-2.48203	0.517163	-6.99771	2.60179e-12	1.16067e-09	RASEF	RAS and EF-hand domain containing [Source:VGNC Symbol;Acc:VGNC:45366]	protein_coding
ENSCAFG00000007891	152.068	-2.84585	0.506115	-6.8768	6.12102e-12	2.59409e-09	HPGD	15-hydroxyprostaglandin dehydrogenase [Source:VGNC Symbol;Acc:VGNC:49605]	protein_coding
ENSCAFG00000006381	119.24	2.77424	0.507766	6.80498	1.0106e-11	4.07897e-09	SEMA3C	semaphorin 3C [Source:VGNC Symbol;Acc:VGNC:45989]	protein_coding
ENSCAFG00000019926	31.937	-2.82251	0.544114	-6.7456	1.52392e-11	5.87124e-09	AIF1L	allograft inflammatory factor 1 like [Source:VGNC Symbol;Acc:VGNC:37736]	protein_coding
ENSCAFG00000010163	155.099	-2.6394	0.480699	-6.61473	3.72222e-11	1.37172e-08	FAM3B	family with sequence similarity 3 member B [Source:VGNC Symbol;Acc:VGNC:40678]	protein_coding
ENSCAFG00000019698	33.7006	-2.42542	0.564479	-6.59022	4.39165e-11	1.55099e-08	PALM	paralemmin [Source:VGNC Symbol;Acc:VGNC:54980]	protein_coding
ENSCAFG00000017260	88.1405	-2.69679	0.521711	-6.57921	4.72944e-11	1.60347e-08	ATP10B	ATPase phospholipid transporting 10B (putative) [Source:NCBI gene;Acc:489148]	protein_coding
ENSCAFG00000012334	67.704	-2.36511	0.554938	-6.49605	8.24588e-11	2.68816e-08	CABP7	calcium binding protein 7 [Source:VGNC Symbol;Acc:VGNC:38627]	protein_coding
ENSCAFG00000023923	112.307	-2.71753	0.535006	-6.48793	8.70218e-11	2.73184e-08	VSIG10L	V-set and immunoglobulin domain containing 10 like [Source:VGNC Symbol;Acc:VGNC:48307]	protein_coding
ENSCAFG00000006674	4296.35	-2.48334	0.475894	-6.35426	2.09434e-10	6.33988e-08	SPINK5	serine peptidase inhibitor, Kazal type 5 [Source:VGNC Symbol;Acc:VGNC:46745]	protein_coding
ENSCAFG00000011331	572.59	-2.51897	0.419392	-6.34615	2.20774e-10	6.45268e-08	ANKRD35	ankyrin repeat domain 35 [Source:VGNC Symbol;Acc:VGNC:37900]	protein_coding
ENSCAFG00000015192	24.9059	-3.012	0.564313	-6.29679	3.03869e-10	8.58531e-08	B3GNT3	UDP-GlcNAc:betaGal beta-1,3-N-acetylglucosaminyltransferase 3 [Source:VGNC Symbol;Acc:VGNC:38342]	protein_coding
ENSCAFG00000007273	694.691	2.50988	0.40711	6.27002	3.61001e-10	9.87047e-08	FAT1	FAT atypical cadherin 1 [Source:VGNC Symbol;Acc:VGNC:40742]	protein_coding
ENSCAFG00000016017	2888.45	-2.12988	0.585459	-6.262	3.80068e-10	1.00671e-07	KRT24	keratin 24 [Source:VGNC Symbol;Acc:VGNC:42523]	protein_coding
ENSCAFG00000011927	819.037	-1.65115	0.590802	-6.24083	4.35245e-10	1.11792e-07	RHCG	Rh family C glycoprotein [Source:VGNC Symbol;Acc:VGNC:45550]	protein_coding
ENSCAFG00000000367	56.2627	-2.44636	0.530274	-6.22494	4.81734e-10	1.20093e-07	ENPP3	ectonucleotide pyrophosphatase/phosphodiesterase 3 [Source:VGNC Symbol;Acc:VGNC:40376]	protein_coding
ENSCAFG00000007578	50.6531	-2.82995	0.48679	-6.20554	5.45111e-10	1.3201e-07	TP53INP2	tumor protein p53 inducible nuclear protein 2 [Source:VGNC Symbol;Acc:VGNC:47726]	protein_coding
ENSCAFG00000014837	116.811	2.48343	0.520959	6.17932	6.43764e-10	1.51571e-07	COL5A2	collagen type V alpha 2 chain [Source:VGNC Symbol;Acc:VGNC:39478]	protein_coding
ENSCAFG00000014332	911.76	-2.45658	0.436082	-6.16646	6.98357e-10	1.5998e-07	EXPH5	exophilin 5 [Source:VGNC Symbol;Acc:VGNC:40530]	protein_coding
ENSCAFG00000019189	87.6873	2.60448	0.520932	6.11187	9.84707e-10	2.19642e-07	BGN	biglycan [Source:VGNC Symbol;Acc:VGNC:38443]	protein_coding
ENSCAFG00000009282	68.7848	-2.42501	0.513694	-6.02229	1.71969e-09	3.73746e-07	CREB3L1	cAMP responsive element binding protein 3 like 1 [Source:VGNC Symbol;Acc:VGNC:39597]	protein_coding
ENSCAFG00000019353	80.863	-2.51981	0.514344	-6.00844	1.87318e-09	3.87247e-07		testisin [Source:NCBI gene;Acc:479874]	protein_coding
ENSCAFG00000019790	96.8643	-1.85484	0.543223	-6.00914	1.86514e-09	3.87247e-07	KCNC4	potassium voltage-gated channel subfamily C member 4 [Source:VGNC Symbol;Acc:VGNC:42238]	protein_coding
ENSCAFG00000025402	1019.78	-2.27177	0.458854	-5.97836	2.25394e-09	4.54866e-07	KRT78	keratin 78 [Source:VGNC Symbol;Acc:VGNC:42532]	protein_coding
ENSCAFG00000013297	47.0366	2.37955	0.565837	5.96418	2.45864e-09	4.84639e-07	IGF2BP2	insulin like growth factor 2 mRNA binding protein 2 [Source:VGNC Symbol;Acc:VGNC:41899]	protein_coding
ENSCAFG00000002883	420.782	-1.59872	0.588777	-5.94988	2.68334e-09	5.16909e-07	KLK13	kallikrein related peptidase 13 [Source:VGNC Symbol;Acc:VGNC:42480]	protein_coding
ENSCAFG00000006935	59.3577	-2.4557	0.541292	-5.91321	3.35513e-09	6.18219e-07	ELF5	E74 like ETS transcription factor 5 [Source:VGNC Symbol;Acc:VGNC:40302]	protein_coding
ENSCAFG00000012941	550.284	1.77058	0.300825	5.91392	3.34067e-09	6.18219e-07	TFRC	transferrin receptor [Source:VGNC Symbol;Acc:VGNC:47305]	protein_coding
ENSCAFG00000005507	64.4389	-2.62734	0.525006	-5.89679	3.70631e-09	6.68397e-07	ACVR2A	activin A receptor type 2A [Source:VGNC Symbol;Acc:VGNC:37564]	protein_coding
ENSCAFG00000002494	93.8009	-2.55158	0.522327	-5.87141	4.3211e-09	7.63035e-07	GALNT12	polypeptide N-acetylgalactosaminyltransferase 12 [Source:VGNC Symbol;Acc:VGNC:41087]	protein_coding
ENSCAFG00000012022	464.964	-2.0856	0.371239	-5.85405	4.79735e-09	8.29843e-07			protein_coding
ENSCAFG00000032469	220.136	2.47047	0.436644	5.84536	5.05469e-09	8.5687e-07	DDIT4	DNA damage inducible transcript 4 [Source:VGNC Symbol;Acc:VGNC:39837]	protein_coding
ENSCAFG00000003982	34.9335	-2.46022	0.547658	-5.81892	5.92296e-09	9.84373e-07	SLC5A9	solute carrier family 5 member 9 [Source:VGNC Symbol;Acc:VGNC:46452]	protein_coding
ENSCAFG00000017037	134.016	-2.186	0.496959	-5.80204	6.55118e-09	1.06784e-06	MUC1	mucin 1, cell surface associated [Source:VGNC Symbol;Acc:VGNC:55753]	protein_coding
ENSCAFG00000014835	436.509	-2.22534	0.409963	-5.79627	6.78065e-09	1.08428e-06	USP54	ubiquitin specific peptidase 54 [Source:VGNC Symbol;Acc:VGNC:48203]	protein_coding
ENSCAFG00000020241	984.748	-0.683894	0.591166	-5.79315	6.90789e-09	1.08428e-06			protein_coding
ENSCAFG00000031302	16.9662	-2.35577	0.578365	-5.76196	8.31428e-09	1.28131e-06			protein_coding
ENSCAFG00000007060	101.341	-2.59448	0.512253	-5.71189	1.11727e-08	1.69106e-06	SDR16C5	short chain dehydrogenase/reductase family 16C member 5 [Source:VGNC Symbol;Acc:VGNC:45955]	protein_coding
ENSCAFG00000010190	105.499	-2.32561	0.528777	-5.69291	1.24893e-08	1.85718e-06	TMPRSS2	transmembrane serine protease 2 [Source:VGNC Symbol;Acc:VGNC:53045]	protein_coding
ENSCAFG00000029613	52.1573	2.58643	0.511885	5.68527	1.30605e-08	1.90863e-06	AMACR	alpha-methylacyl-CoA racemase [Source:VGNC Symbol;Acc:VGNC:37824]	protein_coding
ENSCAFG00000009329	55.7473	-2.55429	0.501707	-5.63726	1.72772e-08	2.48206e-06	PDLIM2	PDZ and LIM domain 2 [Source:VGNC Symbol;Acc:VGNC:44384]	protein_coding
ENSCAFG00000001002	237.226	2.9421	0.460259	5.62077	1.90107e-08	2.63666e-06	SMPDL3A	sphingomyelin phosphodiesterase acid like 3A [Source:VGNC Symbol;Acc:VGNC:46573]	protein_coding
ENSCAFG00000013690	39.2158	-2.30776	0.554675	-5.61828	1.92866e-08	2.63666e-06	PAX9	paired box 9 [Source:VGNC Symbol;Acc:VGNC:44280]	protein_coding
ENSCAFG00000015999	59.2619	-1.4394	0.591732	-5.61999	1.90966e-08	2.63666e-06	KRT23	keratin 23 [Source:VGNC Symbol;Acc:VGNC:42522]	protein_coding
ENSCAFG00000007233	13572.1	-1.64017	0.591314	-5.6078	2.0492e-08	2.75699e-06	KRT71	keratin 4 [Source:NCBI gene;Acc:100682832]	protein_coding
ENSCAFG00000014345	696.001	2.54964	0.571609	5.58612	2.32203e-08	3.04947e-06	FN1	fibronectin 1 [Source:VGNC Symbol;Acc:VGNC:57383]	protein_coding
ENSCAFG00000018166	41.8002	2.07977	0.547853	5.58489	2.33855e-08	3.04947e-06	ALDH3A2	aldehyde dehydrogenase 3 family member A2 [Source:VGNC Symbol;Acc:VGNC:53261]	protein_coding
ENSCAFG00000000804	33.8794	2.58539	0.50815	5.5761	2.4597e-08	3.15885e-06	FBLN1	fibulin 1 [Source:VGNC Symbol;Acc:VGNC:40750]	protein_coding
ENSCAFG00000012807	83.9179	-2.18414	0.534331	-5.506	3.67089e-08	4.64395e-06	MUC20	mucin 20, cell surface associated [Source:VGNC Symbol;Acc:VGNC:43500]	protein_coding
ENSCAFG00000019621	41.4083	-1.84597	0.568452	-5.5033	3.72738e-08	4.64607e-06	CCDC78	coiled-coil domain containing 78 [Source:VGNC Symbol;Acc:VGNC:38856]	protein_coding
ENSCAFG00000001870	88.7038	2.48866	0.526734	5.43996	5.3292e-08	6.46602e-06	STEAP2	STEAP2 metalloreductase [Source:VGNC Symbol;Acc:VGNC:46897]	protein_coding
ENSCAFG00000024908	417.405	-1.08651	0.587388	-5.4396	5.34004e-08	6.46602e-06	PLA2G4E	phospholipase A2 group IVE [Source:VGNC Symbol;Acc:VGNC:44628]	protein_coding
ENSCAFG00000018173	239.541	2.37376	0.476413	5.43086	5.60829e-08	6.6952e-06	LAMA3	laminin subunit alpha 3 [Source:VGNC Symbol;Acc:VGNC:42566]	protein_coding
ENSCAFG00000032529	198.788	1.86344	0.344487	5.42742	5.71734e-08	6.73059e-06	COTL1	coactosin like F-actin binding protein 1 [Source:VGNC Symbol;Acc:VGNC:39532]	protein_coding
ENSCAFG00000013715	766.281	-1.60651	0.299483	-5.40856	6.35348e-08	7.377e-06	DUOX1	dual oxidase 1 [Source:VGNC Symbol;Acc:VGNC:40120]	protein_coding
ENSCAFG00000000337	35.0564	2.47133	0.529378	5.38626	7.19392e-08	8.23995e-06	PPM1H	protein phosphatase, Mg2+/Mn2+ dependent 1H [Source:VGNC Symbol;Acc:VGNC:44868]	protein_coding
ENSCAFG00000007216	188.478	-2.11817	0.416387	-5.35779	8.42457e-08	9.39562e-06	FAM3D	family with sequence similarity 3 member D [Source:VGNC Symbol;Acc:VGNC:40680]	protein_coding
ENSCAFG00000030931	46.6809	2.65619	0.571214	5.35897	8.36972e-08	9.39562e-06	LIF	LIF, interleukin 6 family cytokine [Source:VGNC Symbol;Acc:VGNC:42671]	protein_coding
ENSCAFG00000009914	107.9	-1.29724	0.581426	-5.35189	8.70381e-08	9.58098e-06	PLA2G4F	phospholipase A2 group IVF [Source:VGNC Symbol;Acc:VGNC:44629]	protein_coding
ENSCAFG00000015639	70.2847	2.07516	0.465663	5.34083	9.25233e-08	1.00542e-05	MNAT1	MNAT1, CDK activating kinase assembly factor [Source:VGNC Symbol;Acc:VGNC:43295]	protein_coding
ENSCAFG00000016987	204.455	2.429	0.472721	5.33336	9.64144e-08	1.03444e-05	ITGA3	integrin subunit alpha 3 [Source:VGNC Symbol;Acc:VGNC:42125]	protein_coding
ENSCAFG00000018999	298.461	-2.04971	0.417968	-5.32746	9.95942e-08	1.0552e-05	TTC22	tetratricopeptide repeat domain 22 [Source:VGNC Symbol;Acc:VGNC:53469]	protein_coding
ENSCAFG00000009184	46.2139	2.41064	0.502337	5.32484	1.01044e-07	1.05735e-05	NT5DC2	5'-nucleotidase domain containing 2 [Source:VGNC Symbol;Acc:VGNC:43998]	protein_coding
ENSCAFG00000012854	30.2633	-1.91341	0.575476	-5.3047	1.12858e-07	1.16657e-05	RERG	RAS like estrogen regulated growth inhibitor [Source:VGNC Symbol;Acc:VGNC:45478]	protein_coding
ENSCAFG00000013693	146.71	-1.52061	0.573522	-5.29256	1.20615e-07	1.23172e-05	DUOX2	dual oxidase 2 [Source:VGNC Symbol;Acc:VGNC:40121]	protein_coding
ENSCAFG00000016534	277.597	2.26419	0.43895	5.24517	1.56135e-07	1.57548e-05	ACTN1	actinin alpha 1 [Source:VGNC Symbol;Acc:VGNC:37548]	protein_coding
ENSCAFG00000019134	4532.33	-1.72249	0.343018	-5.23574	1.64327e-07	1.63863e-05	PPL	periplakin [Source:VGNC Symbol;Acc:VGNC:44861]	protein_coding
ENSCAFG00000000713	73.103	2.27983	0.471973	5.21866	1.80222e-07	1.77624e-05		ER membrane protein complex subunit 2 [Source:NCBI gene;Acc:612810]	protein_coding
ENSCAFG00000002040	47.4983	2.54967	0.522124	5.20466	1.94357e-07	1.89353e-05	TFPI2	tissue factor pathway inhibitor 2 [Source:VGNC Symbol;Acc:VGNC:47302]	protein_coding
ENSCAFG00000010930	77.8366	2.22125	0.46541	5.19575	2.03893e-07	1.96386e-05	COL16A1	collagen type XVI alpha 1 chain [Source:VGNC Symbol;Acc:VGNC:39461]	protein_coding
ENSCAFG00000008582	153.172	2.11829	0.537814	5.1897	2.10635e-07	2.006e-05	VCAN	versican [Source:VGNC Symbol;Acc:VGNC:48241]	protein_coding
ENSCAFG00000015272	210.079	-1.62751	0.589728	-5.17977	2.22161e-07	2.09227e-05	FGFBP1	fibroblast growth factor binding protein 1 [Source:VGNC Symbol;Acc:VGNC:49742]	protein_coding
ENSCAFG00000023529	5388.2	-1.66265	0.339033	-5.17394	2.29209e-07	2.13492e-05	KRT15	keratin 15 [Source:VGNC Symbol;Acc:VGNC:42518]	protein_coding
ENSCAFG00000028453	74.0721	1.99988	0.513565	5.16532	2.40022e-07	2.21133e-05		leukocyte immunoglobulin-like receptor subfamily B member 3 [Source:NCBI gene;Acc:484306]	protein_coding
ENSCAFG00000006231	23.4856	1.81653	0.588189	5.14762	2.63806e-07	2.40432e-05	DCLK1	doublecortin like kinase 1 [Source:VGNC Symbol;Acc:VGNC:39803]	protein_coding
ENSCAFG00000015157	50.6953	1.97675	0.543182	5.13905	2.76134e-07	2.4899e-05	TNIK	TRAF2 and NCK interacting kinase [Source:VGNC Symbol;Acc:VGNC:47675]	protein_coding
ENSCAFG00000000116	293.408	-1.70021	0.336156	-5.13599	2.80669e-07	2.50416e-05	NEDD4L	neural precursor cell expressed, developmentally down-regulated 4-like, E3 ubiquitin protein ligase [Source:VGNC Symbol;Acc:VGNC:43721]	protein_coding
ENSCAFG00000014853	60.7838	-1.67083	0.550211	-5.13235	2.86153e-07	2.52649e-05	ALPL	alkaline phosphatase, biomineralization associated [Source:VGNC Symbol;Acc:VGNC:37818]	protein_coding
ENSCAFG00000007239	54.9506	-1.89005	0.551394	-5.1203	3.05046e-07	2.66553e-05			protein_coding
ENSCAFG00000007152	90.6686	-1.92621	0.532684	-5.11492	3.13868e-07	2.71464e-05	PTPRG	protein tyrosine phosphatase, receptor type G [Source:VGNC Symbol;Acc:VGNC:45188]	protein_coding
ENSCAFG00000003221	91.279	-1.51469	0.587924	-5.11052	3.2127e-07	2.75059e-05		solute carrier family 23 member 2-like [Source:NCBI gene;Acc:482707]	protein_coding
ENSCAFG00000000366	330.273	-1.74457	0.360261	-5.10466	3.31396e-07	2.75384e-05	SASH1	SAM and SH3 domain containing 1 [Source:VGNC Symbol;Acc:VGNC:45871]	protein_coding
ENSCAFG00000004761	1626.63	-1.87305	0.390638	-5.10827	3.25117e-07	2.75384e-05	LYPD3	LY6/PLAUR domain containing 3 [Source:VGNC Symbol;Acc:VGNC:42885]	protein_coding
ENSCAFG00000007328	258.874	-1.89255	0.500938	-5.10526	3.3034e-07	2.75384e-05	KRT80	keratin 80 [Source:VGNC Symbol;Acc:VGNC:42534]	protein_coding
ENSCAFG00000016031	659.826	-1.80706	0.364951	-5.09473	3.49246e-07	2.87399e-05	HSPA2	heat shock protein family A (Hsp70) member 2 [Source:VGNC Symbol;Acc:VGNC:50533]	protein_coding
ENSCAFG00000018635	22.1218	-2.42444	0.551105	-5.07572	3.86029e-07	3.14614e-05	ROR1	receptor tyrosine kinase like orphan receptor 1 [Source:VGNC Symbol;Acc:VGNC:45693]	protein_coding
ENSCAFG00000023449	35529.7	-1.84112	0.452403	-5.07351	3.90542e-07	3.1526e-05	KRT13	keratin 13 [Source:VGNC Symbol;Acc:VGNC:55619]	protein_coding
ENSCAFG00000002994	170.918	-1.95779	0.458367	-5.05438	4.31782e-07	3.42223e-05	NT5E	5'-nucleotidase ecto [Source:VGNC Symbol;Acc:VGNC:44000]	protein_coding
ENSCAFG00000017029	46.4832	-1.86949	0.570556	-5.05428	4.32018e-07	3.42223e-05	DAPK2	death associated protein kinase 2 [Source:NCBI gene;Acc:610682]	protein_coding
ENSCAFG00000011808	116.628	-2.12339	0.452909	-5.03873	4.6864e-07	3.67795e-05	TSHZ2	teashirt zinc finger homeobox 2 [Source:VGNC Symbol;Acc:VGNC:47904]	protein_coding
ENSCAFG00000014158	58.8972	-2.41217	0.534798	-5.0263	5.00026e-07	3.85292e-05	ATP13A4	ATPase 13A4 [Source:VGNC Symbol;Acc:VGNC:38244]	protein_coding
ENSCAFG00000017107	31.865	2.38558	0.515936	5.02721	4.97655e-07	3.85292e-05	PLEKHO2	pleckstrin homology domain containing O2 [Source:NCBI gene;Acc:487597]	protein_coding
ENSCAFG00000004316	87.8914	1.88687	0.387067	4.99309	5.94223e-07	4.53751e-05	GSAP	gamma-secretase activating protein [Source:VGNC Symbol;Acc:VGNC:41524]	protein_coding
ENSCAFG00000023626	25.0632	-1.81568	0.560056	-4.96324	6.93258e-07	5.24648e-05	PCARE	Canis lupus familiaris photoreceptor cilium actin regulator (PCARE), mRNA. [Source:RefSeq mRNA;Acc:NM_001284459]	protein_coding
ENSCAFG00000007432	156.359	-2.3191	0.590391	-4.94691	7.54007e-07	5.65572e-05	ATP12A	ATPase H+/K+ transporting non-gastric alpha2 subunit [Source:VGNC Symbol;Acc:VGNC:38240]	protein_coding
ENSCAFG00000015788	151.688	-2.10478	0.51148	-4.91292	8.9732e-07	6.67165e-05	B4GALNT3	beta-1,4-N-acetyl-galactosaminyltransferase 3 [Source:VGNC Symbol;Acc:VGNC:38347]	protein_coding
ENSCAFG00000028626	7643.07	2.04577	0.493836	4.88121	1.05434e-06	7.77097e-05	SLPI	secretory leukocyte peptidase inhibitor [Source:VGNC Symbol;Acc:VGNC:49651]	protein_coding
ENSCAFG00000008438	66.536	-2.11088	0.537904	-4.85687	1.19254e-06	8.71377e-05	EPHX2	epoxide hydrolase 2 [Source:VGNC Symbol;Acc:VGNC:40416]	protein_coding
ENSCAFG00000011736	15.8209	-2.01127	0.577076	-4.83765	1.31383e-06	9.51799e-05	DISC1	DISC1 scaffold protein [Source:VGNC Symbol;Acc:VGNC:39965]	protein_coding
ENSCAFG00000003979	33.6998	2.1729	0.527981	4.82312	1.4133e-06	0.000101518	SPRY1	sprouty RTK signaling antagonist 1 [Source:VGNC Symbol;Acc:VGNC:54828]	protein_coding
ENSCAFG00000019176	1143.99	-1.48457	0.311919	-4.80102	1.57856e-06	0.000112436	ZNF185	zinc finger protein 185 with LIM domain [Source:VGNC Symbol;Acc:VGNC:48670]	protein_coding
ENSCAFG00000005537	181.775	1.58101	0.336247	4.79302	1.64286e-06	0.000114704	LGALS3BP	calcium activated nucleotidase 1 [Source:NCBI gene;Acc:483345]	protein_coding
ENSCAFG00000008199	268.628	-1.73241	0.381514	-4.79437	1.63186e-06	0.000114704	FMN1	formin 1 [Source:NCBI gene;Acc:478248]	protein_coding
ENSCAFG00000017009	85.064	-1.90423	0.515321	-4.79203	1.65101e-06	0.000114704	NFIX	nuclear factor I X [Source:VGNC Symbol;Acc:VGNC:43779]	protein_coding
ENSCAFG00000001762	36.6819	-2.49582	0.53862	-4.78925	1.67404e-06	0.000115359	TMEM229A	transmembrane protein 229A [Source:VGNC Symbol;Acc:VGNC:47539]	protein_coding
ENSCAFG00000014474	40.4773	2.57588	0.550028	4.78444	1.71463e-06	0.000117203	IGFBP5	insulin like growth factor binding protein 5 [Source:VGNC Symbol;Acc:VGNC:41906]	protein_coding
ENSCAFG00000001825	116.417	2.00087	0.426332	4.77625	1.78597e-06	0.000119196	CEMIP2	cell migration inducing hyaluronidase 2 [Source:VGNC Symbol;Acc:VGNC:47518]	protein_coding
ENSCAFG00000004130	137.883	-1.74437	0.481166	-4.7777	1.77314e-06	0.000119196	NEBL	nebulette [Source:VGNC Symbol;Acc:VGNC:43713]	protein_coding
ENSCAFG00000010596	87.8642	-2.06142	0.50579	-4.77736	1.77609e-06	0.000119196		salt inducible kinase 1 [Source:NCBI gene;Acc:487787]	protein_coding
ENSCAFG00000009199	1070.53	-1.80492	0.501331	-4.77371	1.8086e-06	0.000119763	ENDOU	endonuclease, poly(U) specific [Source:NCBI gene;Acc:111092916]	protein_coding
ENSCAFG00000031922	625.239	-1.307	0.575754	-4.77169	1.8269e-06	0.000120038	GPX3	glutathione peroxidase 3 [Source:VGNC Symbol;Acc:VGNC:41463]	protein_coding
ENSCAFG00000002628	596.701	-1.77892	0.39419	-4.76509	1.8877e-06	0.000123078	EPS8L1	EPS8 like 1 [Source:VGNC Symbol;Acc:VGNC:40428]	protein_coding
ENSCAFG00000005182	33.8508	2.27394	0.519977	4.75876	1.94782e-06	0.000126028	FANCD2	FA complementation group D2 [Source:VGNC Symbol;Acc:VGNC:40719]	protein_coding
ENSCAFG00000010213	198.548	-1.68757	0.36642	-4.74496	2.08545e-06	0.000133911	RIPK4	receptor interacting serine/threonine kinase 4 [Source:VGNC Symbol;Acc:VGNC:45596]	protein_coding
ENSCAFG00000012433	202.308	-2.06843	0.480975	-4.73687	2.17043e-06	0.00013832	PER2	period circadian regulator 2 [Source:VGNC Symbol;Acc:VGNC:44421]	protein_coding
ENSCAFG00000014624	24.9037	2.03006	0.529042	4.73195	2.2237e-06	0.000140657	IFI35	interferon induced protein 35 [Source:VGNC Symbol;Acc:VGNC:41872]	protein_coding
ENSCAFG00000030984	42.3614	-2.08044	0.485674	-4.7181	2.38053e-06	0.000149462	DUSP22	dual specificity phosphatase 22 [Source:VGNC Symbol;Acc:VGNC:40133]	protein_coding
ENSCAFG00000014354	90.8044	-1.90483	0.485395	-4.6672	3.05334e-06	0.000190295	VSIR	V-set immunoregulatory receptor [Source:VGNC Symbol;Acc:VGNC:51998]	protein_coding
ENSCAFG00000007595	1051.39	2.48028	0.573187	4.65721	3.20526e-06	0.000198305	KRT17	keratin 17 [Source:VGNC Symbol;Acc:VGNC:55622]	protein_coding
ENSCAFG00000007551	70.5412	-1.82425	0.533589	-4.65362	3.26156e-06	0.000200326	ESYT3	extended synaptotagmin 3 [Source:VGNC Symbol;Acc:VGNC:40485]	protein_coding
ENSCAFG00000011598	54.5069	1.74503	0.497914	4.6446	3.4074e-06	0.000207778		karyopherin subunit alpha 2 [Source:NCBI gene;Acc:480469]	protein_coding
ENSCAFG00000015105	168.08	2.21836	0.493762	4.63048	3.6481e-06	0.000220867	BIRC3	baculoviral IAP repeat containing 3 [Source:VGNC Symbol;Acc:VGNC:53305]	protein_coding
ENSCAFG00000004544	69.0874	-0.819253	0.591095	-4.62353	3.77267e-06	0.000226788	DLG2	discs large MAGUK scaffold protein 2 [Source:VGNC Symbol;Acc:VGNC:39978]	protein_coding
ENSCAFG00000003894	371.152	-1.46365	0.321596	-4.61177	3.99247e-06	0.000238311	MPP7	membrane palmitoylated protein 7 [Source:VGNC Symbol;Acc:VGNC:49833]	protein_coding
ENSCAFG00000006042	15.5082	1.77024	0.571917	4.60814	4.06293e-06	0.000240628	SLC23A2	solute carrier family 23 member 2 [Source:VGNC Symbol;Acc:VGNC:46283]	protein_coding
ENSCAFG00000031929	46.0875	-1.64199	0.570796	-4.60685	4.08806e-06	0.000240628	DIPK2A	divergent protein kinase domain 2A [Source:VGNC Symbol;Acc:VGNC:52527]	protein_coding
ENSCAFG00000001974	335.072	-1.55497	0.338765	-4.60466	4.13144e-06	0.000241504	KANK1	KN motif and ankyrin repeat domains 1 [Source:VGNC Symbol;Acc:VGNC:53727]	protein_coding
ENSCAFG00000012455	58.273	-1.36364	0.556652	-4.57738	4.70827e-06	0.000273338	TREH	trehalase [Source:VGNC Symbol;Acc:VGNC:47792]	protein_coding
ENSCAFG00000010759	29.0037	1.92287	0.553001	4.5492	5.3851e-06	0.000310504	QTRT2	queuine tRNA-ribosyltransferase accessory subunit 2 [Source:VGNC Symbol;Acc:VGNC:45241]	protein_coding
ENSCAFG00000013079	47.53	1.97975	0.451526	4.54062	5.60884e-06	0.000319985	OLFML2B	olfactomedin like 2B [Source:VGNC Symbol;Acc:VGNC:53126]	protein_coding
ENSCAFG00000017544	603.903	-1.39329	0.317206	-4.54001	5.62503e-06	0.000319985	S100A14	S100 calcium binding protein A14 [Source:VGNC Symbol;Acc:VGNC:45826]	protein_coding
ENSCAFG00000011197	260.479	1.44069	0.319392	4.53393	5.78975e-06	0.000325388	MMP14	matrix metallopeptidase 14 [Source:VGNC Symbol;Acc:VGNC:43277]	protein_coding
ENSCAFG00000018579	45.2649	-2.11465	0.573214	-4.53367	5.79679e-06	0.000325388	GHR	growth hormone receptor [Source:VGNC Symbol;Acc:VGNC:41206]	protein_coding
ENSCAFG00000020116	28.3842	2.07279	0.56251	4.51675	6.27974e-06	0.000350178	ARHGAP29	Rho GTPase activating protein 29 [Source:VGNC Symbol;Acc:VGNC:38056]	protein_coding
ENSCAFG00000008704	130.449	2.13391	0.446399	4.51299	6.39187e-06	0.000354101	THBS1	thrombospondin 1 [Source:VGNC Symbol;Acc:VGNC:47335]	protein_coding
ENSCAFG00000005175	676.209	-1.60368	0.387441	-4.5045	6.65294e-06	0.000366171	SCEL	sciellin [Source:VGNC Symbol;Acc:VGNC:45902]	protein_coding
ENSCAFG00000005386	50.6097	1.76596	0.572176	4.49906	6.82532e-06	0.000373235	SERPINH1	serpin family H member 1 [Source:VGNC Symbol;Acc:VGNC:46041]	protein_coding
ENSCAFG00000002797	290.113	-1.86835	0.47757	-4.49497	6.95812e-06	0.000377395	KLF4	Kruppel like factor 4 [Source:VGNC Symbol;Acc:VGNC:54964]	protein_coding
ENSCAFG00000004117	277.117	-1.83933	0.498503	-4.49398	6.99045e-06	0.000377395	PLXDC2	plexin domain containing 2 [Source:VGNC Symbol;Acc:VGNC:44717]	protein_coding
ENSCAFG00000001232	39.3587	2.15063	0.518972	4.48935	7.14417e-06	0.000378462	SLC45A4	solute carrier family 45 member 4 [Source:VGNC Symbol;Acc:VGNC:46425]	protein_coding
ENSCAFG00000013016	4137.91	-1.6448	0.583505	-4.48961	7.13533e-06	0.000378462			protein_coding
ENSCAFG00000031013	41.0488	2.41621	0.562513	4.49098	7.08975e-06	0.000378462	SAMSN1	SAM domain, SH3 domain and nuclear localization signals 1 [Source:VGNC Symbol;Acc:VGNC:45857]	protein_coding
ENSCAFG00000032583	183.839	-2.05415	0.523023	-4.47772	7.54443e-06	0.000397184	METTL7A	methyltransferase like 7A [Source:VGNC Symbol;Acc:VGNC:43180]	protein_coding
ENSCAFG00000014154	75.2345	-1.7961	0.404442	-4.4755	7.62328e-06	0.000398858		proline dehydrogenase 1, mitochondrial [Source:NCBI gene;Acc:477562]	protein_coding
ENSCAFG00000019848	135.486	2.1415	0.533019	4.46419	8.03721e-06	0.000417935	COL5A1	collagen type V alpha 1 chain [Source:VGNC Symbol;Acc:VGNC:51943]	protein_coding
ENSCAFG00000003647	93.2556	-1.24607	0.590507	-4.43933	9.02376e-06	0.000466375	FAM84A	family with sequence similarity 84 member A [Source:VGNC Symbol;Acc:VGNC:40706]	protein_coding
ENSCAFG00000028707	35.245	1.92891	0.508654	4.43577	9.1742e-06	0.000471276	ITM2C	integral membrane protein 2C [Source:VGNC Symbol;Acc:VGNC:42151]	protein_coding
ENSCAFG00000004095	40.4916	1.94531	0.487478	4.42367	9.70393e-06	0.000495485	EHD2	EH domain containing 2 [Source:VGNC Symbol;Acc:VGNC:40246]	protein_coding
ENSCAFG00000030851	79.8045	-1.39283	0.52767	-4.41403	1.01466e-05	0.000514985	HLF	HLF, PAR bZIP transcription factor [Source:VGNC Symbol;Acc:VGNC:49094]	protein_coding
ENSCAFG00000003510	670.317	1.42022	0.331905	4.41232	1.02268e-05	0.000515966	PTPRZ1	protein tyrosine phosphatase, receptor type Z1 [Source:VGNC Symbol;Acc:VGNC:54793]	protein_coding
ENSCAFG00000008236	36.628	1.4291	0.58188	4.41075	1.03012e-05	0.000516643		Rho GTPase activating protein 11A [Source:NCBI gene;Acc:487476]	protein_coding
ENSCAFG00000000097	395.094	-1.44009	0.335426	-4.40142	1.07545e-05	0.000536206	ERBB3	erb-b2 receptor tyrosine kinase 3 [Source:VGNC Symbol;Acc:VGNC:54147]	protein_coding
ENSCAFG00000031778	28.8377	-2.15012	0.570569	-4.39531	1.10616e-05	0.000548294	TRAPPC6A	trafficking protein particle complex 6A [Source:VGNC Symbol;Acc:VGNC:47785]	protein_coding
ENSCAFG00000008652	55.7804	-1.59108	0.520955	-4.39382	1.11376e-05	0.00054885	SHROOM3	shroom family member 3 [Source:VGNC Symbol;Acc:VGNC:46158]	protein_coding
ENSCAFG00000031759	28.3487	-1.62302	0.558658	-4.38682	1.1502e-05	0.000563534	NAPRT	nicotinate phosphoribosyltransferase [Source:VGNC Symbol;Acc:VGNC:43623]	protein_coding
ENSCAFG00000016850	135.486	-1.69365	0.494562	-4.3731	1.22496e-05	0.000596709	GDPD2	glycerophosphodiester phosphodiesterase domain containing 2 [Source:VGNC Symbol;Acc:VGNC:41167]	protein_coding
ENSCAFG00000002897	32.3305	1.92154	0.546074	4.36411	1.2764e-05	0.000618217		chromobox 3 [Source:NCBI gene;Acc:482015]	protein_coding
ENSCAFG00000004451	64.4794	1.68963	0.512343	4.36214	1.28799e-05	0.000620285	MED4	mediator complex subunit 4 [Source:VGNC Symbol;Acc:VGNC:43139]	protein_coding
ENSCAFG00000004392	16.645	-1.27129	0.58222	-4.35643	1.32199e-05	0.000633062	DMPK	DM1 protein kinase [Source:VGNC Symbol;Acc:VGNC:40001]	protein_coding
ENSCAFG00000003334	110.214	2.21078	0.505832	4.35511	1.33e-05	0.000633318	ABCA13	ATP binding cassette subfamily A member 13 [Source:VGNC Symbol;Acc:VGNC:37424]	protein_coding
ENSCAFG00000002448	224.951	1.8431	0.458968	4.35297	1.34306e-05	0.000635967	AHR	aryl hydrocarbon receptor [Source:VGNC Symbol;Acc:VGNC:54752]	protein_coding
ENSCAFG00000002096	27.5786	1.88596	0.542227	4.35106	1.35479e-05	0.000637954	UXS1	UDP-glucuronate decarboxylase 1 [Source:VGNC Symbol;Acc:VGNC:48220]	protein_coding
ENSCAFG00000004093	74.6171	-1.68401	0.402475	-4.34026	1.42315e-05	0.000666442	MGLL	monoglyceride lipase [Source:VGNC Symbol;Acc:VGNC:54327]	protein_coding
ENSCAFG00000030020	51.8505	1.79261	0.487569	4.32829	1.50269e-05	0.000699824	SIGMAR1	sigma non-opioid intracellular receptor 1 [Source:VGNC Symbol;Acc:VGNC:46170]	protein_coding
ENSCAFG00000016138	76.8976	1.88965	0.536677	4.32601	1.51831e-05	0.000703236	FBLIM1	filamin binding LIM protein 1 [Source:VGNC Symbol;Acc:VGNC:40749]	protein_coding
ENSCAFG00000007749	469.848	1.36234	0.32054	4.31985	1.56136e-05	0.000719243	MYOF	myoferlin [Source:VGNC Symbol;Acc:VGNC:43579]	protein_coding
ENSCAFG00000023922	1295.78	-1.6661	0.469142	-4.31801	1.57445e-05	0.000721353	AQP3	aquaporin 3 [Source:VGNC Symbol;Acc:VGNC:51701]	protein_coding
ENSCAFG00000004784	40.3884	-1.75009	0.557813	-4.31517	1.59478e-05	0.000726738	CAMK1D	calcium/calmodulin dependent protein kinase ID [Source:VGNC Symbol;Acc:VGNC:38678]	protein_coding
ENSCAFG00000001305	38.0513	-1.48431	0.558689	-4.29777	1.72523e-05	0.000781981	FBP1	fructose-bisphosphatase 1 [Source:VGNC Symbol;Acc:VGNC:40757]	protein_coding
ENSCAFG00000031033	2491.41	-1.51697	0.361236	-4.28587	1.82027e-05	0.00082067	EMP1	epithelial membrane protein 1 [Source:VGNC Symbol;Acc:VGNC:40352]	protein_coding
ENSCAFG00000002230	51.6309	-1.3188	0.590358	-4.27131	1.94331e-05	0.000871507		glutathione S-transferase A2 [Source:NCBI gene;Acc:474938]	protein_coding
ENSCAFG00000011664	83.4887	1.84354	0.468636	4.26356	2.01193e-05	0.000897534	DHRS4	dehydrogenase/reductase 4 [Source:NCBI gene;Acc:480254]	protein_coding
ENSCAFG00000030575	39.0989	-1.74042	0.560857	-4.25574	2.08362e-05	0.000924645	ZNF570	zinc finger protein 570 [Source:NCBI gene;Acc:100856587]	protein_coding
ENSCAFG00000030537	29.2026	1.05663	0.58505	4.2509	2.12911e-05	0.000939914	HSPB8	heat shock protein family B (small) member 8 [Source:VGNC Symbol;Acc:VGNC:52935]	protein_coding
ENSCAFG00000006454	191.45	1.73332	0.436711	4.24524	2.18357e-05	0.000944282	ELK3	ELK3, ETS transcription factor [Source:VGNC Symbol;Acc:VGNC:40304]	protein_coding
ENSCAFG00000009773	22.0412	1.58084	0.5744	4.24749	2.1618e-05	0.000944282	NEDD9	neural precursor cell expressed, developmentally down-regulated 9 [Source:VGNC Symbol;Acc:VGNC:43722]	protein_coding
ENSCAFG00000014435	24.1854	-1.88447	0.569813	-4.24576	2.17854e-05	0.000944282	MAOA	monoamine oxidase A [Source:VGNC Symbol;Acc:VGNC:42953]	protein_coding
ENSCAFG00000031081	46.8241	1.45655	0.56243	4.2481	2.15587e-05	0.000944282	BHLHE41	basic helix-loop-helix family member e41 [Source:VGNC Symbol;Acc:VGNC:57419]	protein_coding
ENSCAFG00000029821	173.166	1.90543	0.534713	4.22948	2.34235e-05	0.0010078	IFNE	interferon epsilon [Source:VGNC Symbol;Acc:VGNC:41878]	protein_coding
ENSCAFG00000012556	45.1972	1.76931	0.558028	4.22822	2.35545e-05	0.00100832	HTRA1	HtrA serine peptidase 1 [Source:VGNC Symbol;Acc:VGNC:41835]	protein_coding
ENSCAFG00000014600	43.0115	1.98338	0.482536	4.22365	2.40378e-05	0.00102384	BRCA1	BRCA1, DNA repair associated [Source:VGNC Symbol;Acc:VGNC:38516]	protein_coding
ENSCAFG00000001228	114.529	1.4197	0.498319	4.21899	2.454e-05	0.00104	DENND3	DENN domain containing 3 [Source:VGNC Symbol;Acc:VGNC:39889]	protein_coding
ENSCAFG00000002319	40.8285	-1.86034	0.478197	-4.2062	2.597e-05	0.00108971	KIAA1211L	KIAA1211 like [Source:VGNC Symbol;Acc:VGNC:42362]	protein_coding
ENSCAFG00000020104	184.881	1.69069	0.419211	4.20731	2.58431e-05	0.00108971	CNN3	calponin 3 [Source:VGNC Symbol;Acc:VGNC:39405]	protein_coding
ENSCAFG00000010677	58.6475	-1.47673	0.553755	-4.20219	2.64346e-05	0.00110374	EYA2	EYA transcriptional coactivator and phosphatase 2 [Source:VGNC Symbol;Acc:VGNC:40537]	protein_coding
ENSCAFG00000030371	27.8867	1.76349	0.546018	4.19145	2.77174e-05	0.00115163	COMMD7	COMM domain containing 7 [Source:VGNC Symbol;Acc:VGNC:39497]	protein_coding
ENSCAFG00000009569	537.885	1.91331	0.56716	4.16358	3.13293e-05	0.00129535	SPP1	secreted phosphoprotein 1 [Source:VGNC Symbol;Acc:VGNC:46756]	protein_coding
ENSCAFG00000030492	98.3876	1.60669	0.415428	4.14752	3.3609e-05	0.00138286	ZNF7	zinc finger protein 7 [Source:VGNC Symbol;Acc:VGNC:48800]	protein_coding
ENSCAFG00000023194	235.006	-1.62382	0.416994	-4.13585	3.5365e-05	0.00144808	PADI1	peptidyl arginine deiminase 1 [Source:VGNC Symbol;Acc:VGNC:44234]	protein_coding
ENSCAFG00000030508	521.776	1.4775	0.369525	4.13133	3.6067e-05	0.00146973		thymosin beta-4 [Source:NCBI gene;Acc:100683370]	protein_coding
ENSCAFG00000005021	1767.25	-1.28956	0.335624	-4.12409	3.72197e-05	0.00150944	EVPL	envoplakin [Source:VGNC Symbol;Acc:VGNC:51954]	protein_coding
ENSCAFG00000007950	61.6836	1.94466	0.546792	4.12064	3.77826e-05	0.00152498	MAP1B	microtubule associated protein 1B [Source:VGNC Symbol;Acc:VGNC:42956]	protein_coding
ENSCAFG00000018683	25.9242	1.89627	0.564201	4.11384	3.89136e-05	0.00156318	MTCL1	microtubule crosslinking factor 1 [Source:VGNC Symbol;Acc:VGNC:43460]	protein_coding
ENSCAFG00000030025	106.564	1.38026	0.475914	4.10472	4.04799e-05	0.00161843	FGL2	fibrinogen like 2 [Source:VGNC Symbol;Acc:VGNC:40865]	protein_coding
ENSCAFG00000000638	213.918	1.3979	0.343255	4.0951	4.21994e-05	0.00167141	KLF10	Kruppel like factor 10 [Source:VGNC Symbol;Acc:VGNC:42431]	protein_coding
ENSCAFG00000013102	404.263	-1.74469	0.463936	-4.09613	4.20106e-05	0.00167141	GLUL	glutamate-ammonia ligase [Source:NCBI gene;Acc:403443]	protein_coding
ENSCAFG00000011139	19.2326	-1.43971	0.561982	-4.08768	4.35713e-05	0.00171772	ARSD	arylsulfatase D [Source:VGNC Symbol;Acc:VGNC:53702]	protein_coding
ENSCAFG00000012000	1097.5	-1.27861	0.318735	-4.08479	4.41159e-05	0.00173114	TRIM29	tripartite motif containing 29 [Source:VGNC Symbol;Acc:VGNC:47812]	protein_coding
ENSCAFG00000010694	62.4941	1.53397	0.46452	4.07968	4.50973e-05	0.0017615	NAA50	N(alpha)-acetyltransferase 50, NatE catalytic subunit [Source:HGNC Symbol;Acc:HGNC:29533]	protein_coding
ENSCAFG00000002304	99.2084	-1.95415	0.482619	-4.07828	4.53695e-05	0.001764	GNE	glucosamine (UDP-N-acetyl)-2-epimerase/N-acetylmannosamine kinase [Source:VGNC Symbol;Acc:VGNC:51721]	protein_coding
ENSCAFG00000018036	1889.01	1.22851	0.302203	4.06862	4.72931e-05	0.00181785	HSP90AA1	heat shock protein 90 alpha family class A member 1 [Source:VGNC Symbol;Acc:VGNC:50532]	protein_coding
ENSCAFG00000018323	133.866	-1.73527	0.459309	-4.0681	4.73979e-05	0.00181785	ABLIM3	actin binding LIM protein family member 3 [Source:VGNC Symbol;Acc:VGNC:37480]	protein_coding
ENSCAFG00000031768	1200.01	-1.42352	0.344206	-4.06879	4.72575e-05	0.00181785	C12H6orf132	chromosome 12 C6orf132 homolog [Source:VGNC Symbol;Acc:VGNC:49212]	protein_coding
ENSCAFG00000003136	20.0932	1.85052	0.565308	4.06679	4.76651e-05	0.00181986	CCM2	CCM2 scaffold protein [Source:VGNC Symbol;Acc:VGNC:38891]	protein_coding
ENSCAFG00000006294	24.9422	2.0486	0.556502	4.06339	4.83653e-05	0.00183832	STARD13	StAR related lipid transfer domain containing 13 [Source:VGNC Symbol;Acc:VGNC:46881]	protein_coding
ENSCAFG00000013707	86.5448	-1.79507	0.450029	-4.06039	4.89914e-05	0.0018538	DUOXA1	dual oxidase maturation factor 1 [Source:VGNC Symbol;Acc:VGNC:40122]	protein_coding
ENSCAFG00000010160	31.5607	1.7658	0.56596	4.05097	5.10059e-05	0.00192145	TPMT	thiopurine S-methyltransferase [Source:VGNC Symbol;Acc:VGNC:47745]	protein_coding
ENSCAFG00000010394	158.852	1.5889	0.591075	4.03648	5.42596e-05	0.00203498	PHLDB2	pleckstrin homology like domain family B member 2 [Source:VGNC Symbol;Acc:VGNC:49874]	protein_coding
ENSCAFG00000004389	41.2704	-1.67484	0.44039	-4.02679	5.65428e-05	0.00211126	ABHD12	abhydrolase domain containing 12 [Source:VGNC Symbol;Acc:VGNC:37458]	protein_coding
ENSCAFG00000001106	60.1772	-0.853753	0.591527	-4.02458	5.70777e-05	0.00212189	LAMA2	laminin subunit alpha 2 [Source:VGNC Symbol;Acc:VGNC:42565]	protein_coding
ENSCAFG00000018602	80.1628	-1.55721	0.492595	-4.01419	5.96497e-05	0.00220782	SH2D3A	SH2 domain containing 3A [Source:VGNC Symbol;Acc:VGNC:46112]	protein_coding
ENSCAFG00000007768	40.4888	1.75863	0.497063	4.01236	6.01155e-05	0.00221539	EDNRA	endothelin receptor type A [Source:VGNC Symbol;Acc:VGNC:40202]	protein_coding
ENSCAFG00000005401	94.3345	-1.74949	0.478318	-4.00785	6.12733e-05	0.00223859	GPD1L	glycerol-3-phosphate dehydrogenase 1 like [Source:VGNC Symbol;Acc:VGNC:41377]	protein_coding
ENSCAFG00000012405	36.1288	1.70896	0.493612	4.00828	6.11637e-05	0.00223859	RBM14	RNA binding motif protein 14 [Source:VGNC Symbol;Acc:VGNC:45408]	protein_coding
ENSCAFG00000013923	105.006	-1.34037	0.511499	-4.00451	6.21462e-05	0.00226074	SUSD2	sushi domain containing 2 [Source:VGNC Symbol;Acc:VGNC:46998]	protein_coding
ENSCAFG00000000498	47.1189	2.70453	0.550851	4.00089	6.31053e-05	0.00228581			protein_coding
ENSCAFG00000006959	970.603	-1.30659	0.341816	-3.99536	6.4597e-05	0.00231789	PROM2	prominin 2 [Source:VGNC Symbol;Acc:VGNC:45013]	protein_coding
ENSCAFG00000013860	21.9207	1.92867	0.525342	3.99457	6.48112e-05	0.00231789	PLOD3	procollagen-lysine,2-oxoglutarate 5-dioxygenase 3 [Source:VGNC Symbol;Acc:VGNC:44703]	protein_coding
ENSCAFG00000018577	81.7652	-1.62439	0.39707	-3.99607	6.44023e-05	0.00231789	XIAP	X-linked inhibitor of apoptosis [Source:NCBI gene;Acc:442989]	protein_coding
ENSCAFG00000017907	138.575	-1.56356	0.389376	-3.96837	7.23666e-05	0.00257722	GM2A	GM2 ganglioside activator [Source:VGNC Symbol;Acc:VGNC:41285]	protein_coding
ENSCAFG00000029600	46.8175	-1.70456	0.535137	-3.96177	7.43973e-05	0.00263846	OTX1	orthodenticle homeobox 1 [Source:VGNC Symbol;Acc:VGNC:44193]	protein_coding
ENSCAFG00000012710	69.0295	-1.85279	0.504107	-3.96032	7.48508e-05	0.00264348	SLCO4A1	solute carrier organic anion transporter family member 4A1 [Source:VGNC Symbol;Acc:VGNC:46498]	protein_coding
ENSCAFG00000012182	973.569	-1.64351	0.465885	-3.95575	7.62952e-05	0.00268331	TGM1	transglutaminase 1 [Source:VGNC Symbol;Acc:VGNC:47315]	protein_coding
ENSCAFG00000002576	44.3865	1.50175	0.507561	3.95403	7.68446e-05	0.00269147	HIVEP3	human immunodeficiency virus type I enhancer binding protein 3 [Source:NCBI gene;Acc:100684978]	protein_coding
ENSCAFG00000016761	340.872	-1.47891	0.383976	-3.94251	8.06334e-05	0.00281254	CPEB4	cytoplasmic polyadenylation element binding protein 4 [Source:VGNC Symbol;Acc:VGNC:39554]	protein_coding
ENSCAFG00000000555	203.356	1.53529	0.425502	3.92898	8.53063e-05	0.00296335	RNF19A	ring finger protein 19A, RBR E3 ubiquitin protein ligase [Source:VGNC Symbol;Acc:VGNC:45650]	protein_coding
ENSCAFG00000017080	217.162	-1.26198	0.328233	-3.92454	8.68961e-05	0.00300625	EPN3	epsin 3 [Source:VGNC Symbol;Acc:VGNC:40421]	protein_coding
ENSCAFG00000004912	177.981	-1.67234	0.474744	-3.91952	8.8724e-05	0.00305701	PRKAG2	protein kinase AMP-activated non-catalytic subunit gamma 2 [Source:VGNC Symbol;Acc:VGNC:44973]	protein_coding
ENSCAFG00000004039	18.3528	-1.80019	0.553933	-3.91268	9.12776e-05	0.00313226	TPRA1	transmembrane protein adipocyte associated 1 [Source:VGNC Symbol;Acc:VGNC:47752]	protein_coding
ENSCAFG00000005373	25.8456	-1.64872	0.555739	-3.90788	9.31105e-05	0.00318228	SLC24A3	solute carrier family 24 member 3 [Source:VGNC Symbol;Acc:VGNC:46287]	protein_coding
ENSCAFG00000015349	167.415	1.27653	0.33397	3.90685	9.35057e-05	0.00318295	FNDC3B	fibronectin type III domain containing 3B [Source:VGNC Symbol;Acc:VGNC:40929]	protein_coding
ENSCAFG00000014672	108.615	1.52207	0.401891	3.89658	9.75588e-05	0.00330763	STIP1	stress induced phosphoprotein 1 [Source:VGNC Symbol;Acc:VGNC:46903]	protein_coding
ENSCAFG00000014319	135.661	-1.59965	0.458362	-3.89326	9.89046e-05	0.0033399	UNC5B	unc-5 netrin receptor B [Source:VGNC Symbol;Acc:VGNC:48140]	protein_coding
ENSCAFG00000006384	47.6397	1.68041	0.509489	3.88046	0.000104259	0.00350673	TFDP1	transcription factor Dp-1 [Source:NCBI gene;Acc:607720]	protein_coding
ENSCAFG00000012743	210.209	-1.55572	0.437369	-3.87234	0.000107794	0.0036113	OAT	ornithine aminotransferase [Source:VGNC Symbol;Acc:VGNC:53005]	protein_coding
ENSCAFG00000002477	33.5845	-1.83497	0.507509	-3.8616	0.000112645	0.00375307	CORO2A	coronin 2A [Source:VGNC Symbol;Acc:VGNC:39529]	protein_coding
ENSCAFG00000029153	101.211	-0.998949	0.587324	-3.86103	0.000112911	0.00375307	PEG3	paternally expressed 3 [Source:VGNC Symbol;Acc:VGNC:44413]	protein_coding
ENSCAFG00000024540	93.0133	1.29132	0.590648	3.85539	0.000115546	0.00382564	GBP5	guanylate binding protein 5 [Source:NCBI gene;Acc:490170]	protein_coding
ENSCAFG00000009181	101.673	-1.54661	0.42147	-3.85397	0.000116217	0.0038329	RAPGEF3	Rap guanine nucleotide exchange factor 3 [Source:VGNC Symbol;Acc:VGNC:45348]	protein_coding
ENSCAFG00000013863	97.5225	-0.922953	0.589275	-3.84131	0.000122381	0.00401685	CEMIP	cell migration inducing hyaluronidase 1 [Source:VGNC Symbol;Acc:VGNC:39099]	protein_coding
ENSCAFG00000031443	265.564	1.51145	0.474261	3.84058	0.000122742	0.00401685	EREG	epiregulin [Source:HGNC Symbol;Acc:HGNC:3443]	protein_coding
ENSCAFG00000010665	92.5981	-1.36329	0.520483	-3.83802	0.00012403	0.00404338	SLC16A14	solute carrier family 16 member 14 [Source:VGNC Symbol;Acc:VGNC:46240]	protein_coding
ENSCAFG00000001845	38.9776	1.07915	0.493194	3.83272	0.000126735	0.00410127	DBF4	DBF4 zinc finger [Source:VGNC Symbol;Acc:VGNC:39780]	protein_coding
ENSCAFG00000010595	33.3447	1.35512	0.564499	3.83195	0.000127132	0.00410127	RGS2	regulator of G protein signaling 2 [Source:VGNC Symbol;Acc:VGNC:45529]	protein_coding
ENSCAFG00000010810	50.1282	-1.37509	0.513861	-3.83171	0.000127258	0.00410127	ABCA5	ATP binding cassette subfamily A member 5 [Source:VGNC Symbol;Acc:VGNC:37428]	protein_coding
ENSCAFG00000002918	498.497	1.19709	0.315083	3.82102	0.0001329	0.00421895	RUFY3	RUN and FYVE domain containing 3 [Source:VGNC Symbol;Acc:VGNC:45805]	protein_coding
ENSCAFG00000012729	600.504	-1.20361	0.318381	-3.8217	0.000132534	0.00421895	CGN	cingulin [Source:VGNC Symbol;Acc:VGNC:39183]	protein_coding
ENSCAFG00000012944	213.175	-1.35319	0.582785	-3.82223	0.000132252	0.00421895	TCHHL1	trichohyalin like 1 [Source:VGNC Symbol;Acc:VGNC:47201]	protein_coding
ENSCAFG00000018589	50.1005	-1.60486	0.53795	-3.82356	0.000131536	0.00421895	OXCT1	3-oxoacid CoA-transferase 1 [Source:VGNC Symbol;Acc:VGNC:51916]	protein_coding
ENSCAFG00000012891	161.54	-1.29595	0.500095	-3.8195	0.00013372	0.00422916	PARD3B	par-3 family cell polarity regulator beta [Source:VGNC Symbol;Acc:VGNC:44264]	protein_coding
ENSCAFG00000001543	94.0595	1.47234	0.399891	3.81464	0.000136383	0.00429552	TNPO3	transportin 3 [Source:VGNC Symbol;Acc:VGNC:47696]	protein_coding
ENSCAFG00000002244	310.267	1.25983	0.332751	3.81383	0.000136832	0.00429552	SRP72	signal recognition particle 72 [Source:VGNC Symbol;Acc:VGNC:46809]	protein_coding
ENSCAFG00000001225	42.7292	1.66086	0.470762	3.80992	0.00013901	0.00433684	FAM53C	family with sequence similarity 53 member C [Source:VGNC Symbol;Acc:VGNC:40689]	protein_coding
ENSCAFG00000003156	1004.84	-1.42212	0.381674	-3.80964	0.000139172	0.00433684	MYH14	myosin heavy chain 14 [Source:VGNC Symbol;Acc:VGNC:43538]	protein_coding
ENSCAFG00000004757	123.689	-1.41473	0.379372	-3.80689	0.000140723	0.00433766	PHLDB3	pleckstrin homology like domain family B member 3 [Source:VGNC Symbol;Acc:VGNC:44503]	protein_coding
ENSCAFG00000014346	252.397	1.64883	0.498223	3.80688	0.000140733	0.00433766	C1S	complement C1s [Source:VGNC Symbol;Acc:VGNC:38588]	protein_coding
ENSCAFG00000025025	33.1242	1.89378	0.511426	3.80803	0.000140079	0.00433766	TRIM6	tripartite motif containing 6 [Source:NCBI gene;Acc:100568301]	protein_coding
ENSCAFG00000006406	111.82	-1.44585	0.435929	-3.80403	0.000142361	0.00434794	AMDHD1	amidohydrolase domain containing 1 [Source:VGNC Symbol;Acc:VGNC:54193]	protein_coding
ENSCAFG00000016339	17.3019	1.1354	0.567553	3.80516	0.000141713	0.00434794	MIEN1	migration and invasion enhancer 1 [Source:VGNC Symbol;Acc:VGNC:43228]	protein_coding
ENSCAFG00000029920	83.4148	-1.44792	0.448443	-3.8036	0.000142606	0.00434794	TSC22D3	TSC22 domain family member 3 [Source:VGNC Symbol;Acc:VGNC:54608]	protein_coding
ENSCAFG00000001972	705.086	1.23481	0.321938	3.80206	0.000143496	0.0043594	FRYL	FRY like transcription coactivator [Source:VGNC Symbol;Acc:VGNC:40989]	protein_coding
ENSCAFG00000015054	254.059	1.21921	0.587553	3.79905	0.00014525	0.00439693	MMP1	matrix metallopeptidase 1 [Source:VGNC Symbol;Acc:VGNC:43273]	protein_coding
ENSCAFG00000016307	32.7347	1.5553	0.517263	3.79706	0.000146423	0.00441666	EFHD2	EF-hand domain family member D2 [Source:VGNC Symbol;Acc:VGNC:52132]	protein_coding
ENSCAFG00000010955	153.32	1.13169	0.591726	3.79485	0.000147736	0.00444045	PTHLH	parathyroid hormone like hormone [Source:VGNC Symbol;Acc:VGNC:45157]	protein_coding
ENSCAFG00000001711	125.869	1.55447	0.463044	3.78966	0.000150856	0.00447554	HMOX1	heme oxygenase 1 [Source:VGNC Symbol;Acc:VGNC:41719]	protein_coding
ENSCAFG00000004360	131.082	1.41866	0.420122	3.79069	0.000150229	0.00447554	ACSS1	acyl-CoA synthetase short chain family member 1 [Source:VGNC Symbol;Acc:VGNC:52863]	protein_coding
ENSCAFG00000006412	84.021	-0.976749	0.590859	-3.79081	0.000150157	0.00447554	HAL	histidine ammonia-lyase [Source:VGNC Symbol;Acc:VGNC:41587]	protein_coding
ENSCAFG00000015137	28.9145	-2.08859	0.530807	-3.78939	0.000151015	0.00447554	NBL1	neuroblastoma suppressor of tumorigenicity 1 [Source:NCBI gene;Acc:487403]	protein_coding
ENSCAFG00000001998	39.5121	1.79514	0.529169	3.78806	0.000151825	0.00448388	CDK6	cyclin dependent kinase 6 [Source:VGNC Symbol;Acc:VGNC:54756]	protein_coding
ENSCAFG00000007203	106.062	1.61832	0.45788	3.77912	0.000157383	0.00461583	GGH	gamma-glutamyl hydrolase [Source:VGNC Symbol;Acc:VGNC:41198]	protein_coding
ENSCAFG00000007204	86.627	-1.51489	0.495723	-3.77917	0.00015735	0.00461583	KRT79	Canis lupus familiaris keratin 79 (KRT79), mRNA. [Source:RefSeq mRNA;Acc:NM_001346042]	protein_coding
ENSCAFG00000007391	66.8316	1.5744	0.476428	3.775	0.00016001	0.00467671	CENPJ	centromere protein J [Source:VGNC Symbol;Acc:VGNC:54932]	protein_coding
ENSCAFG00000015000	43.506	1.49643	0.540692	3.77303	0.000161275	0.00469748	TACC3	transforming acidic coiled-coil containing protein 3 [Source:VGNC Symbol;Acc:VGNC:53244]	protein_coding
ENSCAFG00000006073	45.2763	1.80388	0.556185	3.77047	0.000162941	0.00471645	POSTN	periostin [Source:VGNC Symbol;Acc:VGNC:44822]	protein_coding
ENSCAFG00000010617	216.592	1.03306	0.577547	3.77032	0.000163039	0.00471645	ALDH1A3	aldehyde dehydrogenase 1 family member A3 [Source:VGNC Symbol;Acc:VGNC:37784]	protein_coding
ENSCAFG00000003786	46.9551	-1.62804	0.539261	-3.76498	0.000166564	0.00480202	LAMB4	laminin subunit beta 4 [Source:VGNC Symbol;Acc:VGNC:42570]	protein_coding
ENSCAFG00000003169	99.351	1.39061	0.383739	3.76137	0.000168987	0.00484622	CALD1	caldesmon 1 [Source:VGNC Symbol;Acc:VGNC:38666]	protein_coding
ENSCAFG00000025580	171.629	-1.47262	0.425434	-3.76099	0.00016924	0.00484622	FRY	FRY microtubule binding protein [Source:VGNC Symbol;Acc:VGNC:40988]	protein_coding
ENSCAFG00000002330	28.4921	1.72707	0.565727	3.7571	0.000171895	0.00488921	IGFBP7	insulin like growth factor binding protein 7 [Source:VGNC Symbol;Acc:VGNC:41908]	protein_coding
ENSCAFG00000016262	279.626	-0.936374	0.590504	-3.75754	0.000171591	0.00488921	CGNL1	cingulin like 1 [Source:VGNC Symbol;Acc:VGNC:39184]	protein_coding
ENSCAFG00000030509	16.0633	1.25007	0.590631	3.75479	0.000173488	0.00491799			protein_coding
ENSCAFG00000016689	298.52	-1.23888	0.353957	-3.74987	0.000176929	0.00499882	CLTB	clathrin light chain B [Source:VGNC Symbol;Acc:VGNC:39366]	protein_coding
ENSCAFG00000012331	44.0617	-1.21187	0.577013	-3.74735	0.000178716	0.00503255	BICC1	BicC family RNA binding protein 1 [Source:VGNC Symbol;Acc:VGNC:38449]	protein_coding
ENSCAFG00000032562	23.8912	1.38241	0.579246	3.73958	0.00018433	0.00517344	CFL2	cofilin 2 [Source:VGNC Symbol;Acc:VGNC:39177]	protein_coding
ENSCAFG00000008355	57.8475	-1.65557	0.45699	-3.73759	0.000185795	0.00518026	ZC2HC1A	zinc finger C2HC-type containing 1A [Source:VGNC Symbol;Acc:VGNC:48547]	protein_coding
ENSCAFG00000009633	42.1575	-1.57566	0.54604	-3.73785	0.000185603	0.00518026	CBR3	carbonyl reductase 3 [Source:VGNC Symbol;Acc:VGNC:38764]	protein_coding
ENSCAFG00000019495	28.4371	-1.57586	0.538104	-3.73308	0.000189155	0.00525666	SPSB3	splA/ryanodine receptor domain and SOCS box containing 3 [Source:VGNC Symbol;Acc:VGNC:46771]	protein_coding
ENSCAFG00000030441	103.768	-1.42562	0.511068	-3.72686	0.000193878	0.00537029	MGAT3	mannosyl (beta-1,4-)-glycoprotein beta-1,4-N-acetylglucosaminyltransferase [Source:VGNC Symbol;Acc:VGNC:54526]	protein_coding
ENSCAFG00000011824	52.6486	-1.31668	0.561152	-3.72566	0.000194807	0.00537846	B3GNT5	UDP-GlcNAc:betaGal beta-1,3-N-acetylglucosaminyltransferase 5 [Source:VGNC Symbol;Acc:VGNC:38343]	protein_coding
ENSCAFG00000005718	33.5957	1.0096	0.583924	3.71872	0.000200235	0.0055102	E2F7	E2F transcription factor 7 [Source:VGNC Symbol;Acc:VGNC:40169]	protein_coding
ENSCAFG00000014029	89.6951	1.54155	0.427849	3.71791	0.000200879	0.0055102	IL1RAP	interleukin 1 receptor accessory protein [Source:VGNC Symbol;Acc:VGNC:41960]	protein_coding
ENSCAFG00000005039	23.5138	1.54548	0.550622	3.71257	0.000205163	0.00558251	EXOG	exo/endonuclease G [Source:VGNC Symbol;Acc:VGNC:40520]	protein_coding
ENSCAFG00000007581	109.357	1.5205	0.424677	3.71377	0.000204195	0.00558251	PATL1	PAT1 homolog 1, processing body mRNA decay factor [Source:VGNC Symbol;Acc:VGNC:44272]	protein_coding
ENSCAFG00000017820	46.6466	1.75077	0.498628	3.71217	0.000205491	0.00558251	CD276	CD276 molecule [Source:VGNC Symbol;Acc:VGNC:38943]	protein_coding
ENSCAFG00000016836	70.8029	-1.50144	0.417385	-3.70885	0.0002082	0.00563802	TMEM79	transmembrane protein 79 [Source:VGNC Symbol;Acc:VGNC:47605]	protein_coding
ENSCAFG00000016771	288.929	-1.37663	0.41908	-3.70726	0.000209514	0.00565555	CASZ1	castor zinc finger 1 [Source:NCBI gene;Acc:487448]	protein_coding
ENSCAFG00000008861	60.9399	-1.36168	0.500197	-3.69942	0.000216091	0.00581456	CPE	carboxypeptidase E [Source:VGNC Symbol;Acc:VGNC:39552]	protein_coding
ENSCAFG00000032280	22.0942	1.68132	0.515417	3.69612	0.000218923	0.00587212	TMED4	transmembrane p24 trafficking protein 4 [Source:VGNC Symbol;Acc:VGNC:47439]	protein_coding
ENSCAFG00000011002	35.9823	1.47738	0.55505	3.68847	0.000225608	0.00602367	TINAGL1	tubulointerstitial nephritis antigen like 1 [Source:VGNC Symbol;Acc:VGNC:47380]	protein_coding
ENSCAFG00000013918	69.3202	1.34693	0.520848	3.68803	0.000225994	0.00602367	SLC2A3	solute carrier family 2 member 3 [Source:NCBI gene;Acc:403997]	protein_coding
ENSCAFG00000003278	23.2224	1.44477	0.559509	3.68022	0.000233035	0.00619187	CDCA8	cell division cycle associated 8 [Source:VGNC Symbol;Acc:VGNC:39017]	protein_coding
ENSCAFG00000012105	87.3383	1.4645	0.414202	3.6747	0.000238129	0.00630266	GALNT2	polypeptide N-acetylgalactosaminyltransferase 2 [Source:VGNC Symbol;Acc:VGNC:41094]	protein_coding
ENSCAFG00000017535	42.1092	1.22195	0.580196	3.6741	0.000238692	0.00630266	KIF23	kinesin family member 23 [Source:NCBI gene;Acc:478355]	protein_coding
ENSCAFG00000004384	77.2292	1.5161	0.44321	3.66711	0.000245307	0.00644363	CTSC	cathepsin C [Source:NCBI gene;Acc:403458]	protein_coding
ENSCAFG00000004931	164.331	-1.24037	0.340347	-3.66686	0.000245551	0.00644363	PLCD1	phospholipase C delta 1 [Source:VGNC Symbol;Acc:VGNC:44647]	protein_coding
ENSCAFG00000011163	1387.12	-1.75694	0.587936	-3.65752	0.000254667	0.0066417	ARSF	arylsulfatase F [Source:VGNC Symbol;Acc:VGNC:53704]	protein_coding
ENSCAFG00000012342	14.5006	1.50526	0.575308	3.65753	0.000254659	0.0066417	HMBS	hydroxymethylbilane synthase [Source:VGNC Symbol;Acc:VGNC:41704]	protein_coding
ENSCAFG00000016966	74.3439	1.78781	0.469189	3.65149	0.000260722	0.00677877	TPM1	tropomyosin 1 [Source:VGNC Symbol;Acc:VGNC:55006]	protein_coding
ENSCAFG00000018064	1984.77	-1.48914	0.455593	-3.64592	0.000266432	0.00690606	DSG1	desmoglein 1 [Source:VGNC Symbol;Acc:VGNC:40105]	protein_coding
ENSCAFG00000017367	42.8873	-1.25447	0.575327	-3.63959	0.000273077	0.0070567	NIPAL4	NIPA like domain containing 4 [Source:VGNC Symbol;Acc:VGNC:43818]	protein_coding
ENSCAFG00000010971	22.0803	1.35222	0.562297	3.63716	0.000275661	0.00710184	SATB2	SATB homeobox 2 [Source:VGNC Symbol;Acc:VGNC:45876]	protein_coding
ENSCAFG00000030544	41.4182	1.24213	0.522574	3.63176	0.000281493	0.0072301	PJA1	praja ring finger ubiquitin ligase 1 [Source:VGNC Symbol;Acc:VGNC:54180]	protein_coding
ENSCAFG00000031172	23.0966	-1.72414	0.499786	-3.62747	0.000286214	0.00732915	CADM4	cell adhesion molecule 4 [Source:VGNC Symbol;Acc:VGNC:53675]	protein_coding
ENSCAFG00000008265	248.321	1.34484	0.382333	3.62528	0.000288653	0.00736935	HK2	hexokinase 2 [Source:VGNC Symbol;Acc:VGNC:41699]	protein_coding
ENSCAFG00000009869	401.178	-1.26128	0.33732	-3.62408	0.000289994	0.00738134	EHD4	EH domain containing 4 [Source:VGNC Symbol;Acc:VGNC:40248]	protein_coding
ENSCAFG00000007322	2810.44	-2.15268	0.582948	-3.62261	0.00029164	0.00740102	KRT3	keratin 3 [Source:VGNC Symbol;Acc:VGNC:42525]	protein_coding
ENSCAFG00000006086	75.3763	1.52031	0.450006	3.6181	0.000296772	0.00750878	PCDHGC5	protocadherin gamma-C5 [Source:NCBI gene;Acc:478038]	protein_coding
ENSCAFG00000010579	39.0565	1.45202	0.555637	3.61503	0.000300312	0.00757574	CHSY1	chondroitin sulfate synthase 1 [Source:VGNC Symbol;Acc:VGNC:39259]	protein_coding
ENSCAFG00000006371	97.1339	1.65723	0.547925	3.61206	0.000303775	0.00764036	NRG1	neuregulin 1 [Source:VGNC Symbol;Acc:VGNC:43967]	protein_coding
ENSCAFG00000016385	47.6716	1.57958	0.552036	3.60902	0.000307353	0.00770747	ADGRE5	adhesion G protein-coupled receptor E5 [Source:VGNC Symbol;Acc:VGNC:37637]	protein_coding
ENSCAFG00000000766	97.4438	-1.45874	0.425596	-3.6059	0.000311069	0.00775476	PPT2	palmitoyl-protein thioesterase 2 [Source:VGNC Symbol;Acc:VGNC:44930]	protein_coding
ENSCAFG00000031152	25.8197	-1.50087	0.559873	-3.60654	0.000310311	0.00775476		serine/threonine-protein kinase pim-3-like [Source:NCBI gene;Acc:100682773]	protein_coding
ENSCAFG00000002926	55.009	1.46529	0.553361	3.59942	0.000318923	0.00790408	MOB1B	MOB kinase activator 1B [Source:VGNC Symbol;Acc:VGNC:43300]	protein_coding
ENSCAFG00000010045	144.052	1.33238	0.386092	3.59991	0.000318329	0.00790408	HMGN1	high mobility group nucleosome binding domain 1 [Source:VGNC Symbol;Acc:VGNC:54953]	protein_coding
ENSCAFG00000009441	276.294	-1.34265	0.3802	-3.5981	0.000320546	0.00792113	CD82	CD82 molecule [Source:VGNC Symbol;Acc:VGNC:38976]	protein_coding
ENSCAFG00000011913	165.621	1.42662	0.487887	3.59562	0.000323616	0.00792766	LAMB3	laminin subunit beta 3 [Source:VGNC Symbol;Acc:VGNC:42569]	protein_coding
ENSCAFG00000015876	39.9233	-1.69334	0.523316	-3.59654	0.000322476	0.00792766	CNST	consortin, connexin sorting protein [Source:VGNC Symbol;Acc:VGNC:39428]	protein_coding
ENSCAFG00000018704	138.399	0.85809	0.591661	3.59565	0.000323586	0.00792766	SLC1A3	solute carrier family 1 member 3 [Source:VGNC Symbol;Acc:VGNC:46263]	protein_coding
ENSCAFG00000001595	28.2068	1.16333	0.547106	3.59349	0.00032628	0.00793177	ADCK5	aarF domain containing kinase 5 [Source:VGNC Symbol;Acc:VGNC:37617]	protein_coding
ENSCAFG00000008339	112.513	1.20917	0.336207	3.59324	0.000326591	0.00793177	ALDH18A1	aldehyde dehydrogenase 18 family member A1 [Source:VGNC Symbol;Acc:VGNC:37781]	protein_coding
ENSCAFG00000030211	127.052	1.47529	0.42329	3.59431	0.000325253	0.00793177	SDC4	syndecan 4 [Source:VGNC Symbol;Acc:VGNC:45944]	protein_coding
ENSCAFG00000002816	20.2719	1.81687	0.57321	3.59218	0.000327923	0.00794136	MPP6	membrane palmitoylated protein 6 [Source:VGNC Symbol;Acc:VGNC:43347]	protein_coding
ENSCAFG00000007050	125.037	-1.42078	0.436038	-3.58137	0.000341799	0.00823036	RARG	retinoic acid receptor gamma [Source:VGNC Symbol;Acc:VGNC:45353]	protein_coding
ENSCAFG00000013005	147.475	-1.2773	0.425718	-3.58161	0.000341483	0.00823036	EPHB3	EPH receptor B3 [Source:VGNC Symbol;Acc:VGNC:40412]	protein_coding
ENSCAFG00000004542	85.9398	1.57163	0.435853	3.57755	0.000346836	0.008328	CYP27C1	cytochrome P450 family 27 subfamily C member 1 [Source:VGNC Symbol;Acc:VGNC:50347]	protein_coding
ENSCAFG00000002189	37.6095	1.61094	0.503739	3.57425	0.000351232	0.00840971	CEP135	centrosomal protein 135 [Source:VGNC Symbol;Acc:VGNC:39118]	protein_coding
ENSCAFG00000009427	969.921	-0.981351	0.278598	-3.56361	0.000365788	0.00873357	PTPN13	protein tyrosine phosphatase, non-receptor type 13 [Source:VGNC Symbol;Acc:VGNC:45170]	protein_coding
ENSCAFG00000003151	51.9951	1.49881	0.477925	3.55774	0.000374058	0.00888099	FKBP9	FKBP prolyl isomerase 9 [Source:VGNC Symbol;Acc:VGNC:40895]	protein_coding
ENSCAFG00000003300	29.4118	-1.10477	0.552166	-3.55843	0.000373083	0.00888099	RNF144A	ring finger protein 144A [Source:VGNC Symbol;Acc:VGNC:45635]	protein_coding
ENSCAFG00000014773	137.049	1.40182	0.509569	3.55349	0.000380157	0.00900059	HSPG2	heparan sulfate proteoglycan 2 [Source:VGNC Symbol;Acc:VGNC:41820]	protein_coding
ENSCAFG00000012219	39.8102	-1.52761	0.456979	-3.55213	0.00038212	0.00902187	GAS2L1	growth arrest specific 2 like 1 [Source:VGNC Symbol;Acc:VGNC:41116]	protein_coding
ENSCAFG00000005497	63.9734	1.85548	0.498152	3.54696	0.000389697	0.0091752	ZEB2	zinc finger E-box binding homeobox 2 [Source:VGNC Symbol;Acc:VGNC:48597]	protein_coding
ENSCAFG00000016874	25.0035	-1.14264	0.571432	-3.54326	0.000395205	0.00927912		discs large MAGUK scaffold protein 3 [Source:NCBI gene;Acc:491942]	protein_coding
ENSCAFG00000008990	64.6415	1.4415	0.446955	3.5425	0.000396346	0.00928019	OTULIN	OTU deubiquitinase with linear linkage specificity [Source:VGNC Symbol;Acc:VGNC:44192]	protein_coding
ENSCAFG00000016479	58.0339	-1.42508	0.496928	-3.5394	0.00040104	0.00936424	TMEM184A	transmembrane protein 184A [Source:VGNC Symbol;Acc:VGNC:47508]	protein_coding
ENSCAFG00000008276	100.996	1.53676	0.477994	3.53072	0.000414424	0.00956651	HLTF	helicase like transcription factor [Source:VGNC Symbol;Acc:VGNC:50301]	protein_coding
ENSCAFG00000012306	1134.97	-1.21221	0.349098	-3.53071	0.000414444	0.00956651	SPTBN2	spectrin beta, non-erythrocytic 2 [Source:VGNC Symbol;Acc:VGNC:46776]	protein_coding
ENSCAFG00000015016	35.7573	-1.49345	0.450435	-3.53043	0.000414892	0.00956651	SLBP	stem-loop binding protein [Source:VGNC Symbol;Acc:VGNC:46210]	protein_coding
ENSCAFG00000019142	144.209	-1.27456	0.363412	-3.53014	0.000415346	0.00956651	LRP8	LDL receptor related protein 8 [Source:VGNC Symbol;Acc:VGNC:42779]	protein_coding
ENSCAFG00000024809	21.0022	1.43955	0.574168	3.53142	0.000413331	0.00956651	TCFL5	transcription factor like 5 [Source:VGNC Symbol;Acc:VGNC:49660]	protein_coding
ENSCAFG00000008677	66.3261	-1.35378	0.443573	-3.52712	0.000420107	0.00963295	SSBP2	single stranded DNA binding protein 2 [Source:VGNC Symbol;Acc:VGNC:46827]	protein_coding
ENSCAFG00000015162	1163.25	0.92164	0.259305	3.52687	0.000420504	0.00963295	KTN1	kinectin 1 [Source:VGNC Symbol;Acc:VGNC:42550]	protein_coding
ENSCAFG00000029119	18.1403	1.45512	0.553688	3.52292	0.000426819	0.00975125	ZNF510	zinc finger protein 510 [Source:VGNC Symbol;Acc:VGNC:48743]	protein_coding
ENSCAFG00000025462	157.421	1.51582	0.454092	3.5194	0.000432527	0.0098551	DHRS2	dehydrogenase/reductase 2 [Source:VGNC Symbol;Acc:VGNC:39933]	protein_coding
ENSCAFG00000018357	33.9765	1.38101	0.482732	3.51243	0.000444037	0.0100902	DRG2	developmentally regulated GTP binding protein 2 [Source:VGNC Symbol;Acc:VGNC:40098]	protein_coding
ENSCAFG00000000308	61.3685	-1.56676	0.498713	-3.51071	0.000446912	0.0101284	CTDSP2	CTD small phosphatase 2 [Source:VGNC Symbol;Acc:VGNC:39694]	protein_coding
ENSCAFG00000002967	78.289	1.44246	0.423339	3.50221	0.000461423	0.0104017	CYB5R4	cytochrome b5 reductase 4 [Source:VGNC Symbol;Acc:VGNC:49099]	protein_coding
ENSCAFG00000007034	79.0928	1.20587	0.496292	3.50278	0.000460422	0.0104017	LYN	LYN proto-oncogene, Src family tyrosine kinase [Source:VGNC Symbol;Acc:VGNC:42882]	protein_coding
ENSCAFG00000030528	40.2965	1.15124	0.550774	3.50139	0.000462845	0.010406	CHRAC1	chromatin accessibility complex subunit 1 [Source:VGNC Symbol;Acc:VGNC:51767]	protein_coding
ENSCAFG00000000886	48.8227	1.38142	0.510759	3.49569	0.000472841	0.0106026	DSE	dermatan sulfate epimerase [Source:VGNC Symbol;Acc:VGNC:57341]	protein_coding
ENSCAFG00000017809	60.4166	1.48425	0.454634	3.49037	0.000482359	0.0107591	BCL11B	BCL11B, BAF complex component [Source:VGNC Symbol;Acc:VGNC:57981]	protein_coding
ENSCAFG00000019277	31.3077	-1.45337	0.45502	-3.49094	0.000481323	0.0107591	NAA60	N(alpha)-acetyltransferase 60, NatF catalytic subunit [Source:NCBI gene;Acc:609456]	protein_coding
ENSCAFG00000005519	79.0108	1.33553	0.398588	3.48862	0.000485515	0.0107729	WDR37	WD repeat domain 37 [Source:VGNC Symbol;Acc:VGNC:48364]	protein_coding
ENSCAFG00000011911	55.5573	1.47587	0.591663	3.48909	0.00048466	0.0107729	COL6A1	collagen type VI alpha 1 chain [Source:VGNC Symbol;Acc:VGNC:39480]	protein_coding
ENSCAFG00000002140	191.421	1.26721	0.365528	3.4863	0.000489758	0.0108104	CLOCK	clock circadian regulator [Source:VGNC Symbol;Acc:VGNC:39353]	protein_coding
ENSCAFG00000028621	42.0408	-1.18959	0.559063	-3.48687	0.000488714	0.0108104	OLFML2A	olfactomedin like 2A [Source:VGNC Symbol;Acc:VGNC:44116]	protein_coding
ENSCAFG00000019070	36.418	1.58097	0.550425	3.48269	0.000496411	0.0109288	CHAF1A	chromatin assembly factor 1 subunit A [Source:VGNC Symbol;Acc:VGNC:39189]	protein_coding
ENSCAFG00000031382	135.745	1.36824	0.509433	3.48188	0.000497914	0.0109335	PMEPA1	prostate transmembrane protein, androgen induced 1 [Source:VGNC Symbol;Acc:VGNC:44731]	protein_coding
ENSCAFG00000028553	159.532	1.37844	0.44518	3.4802	0.000501041	0.0109737	PDLIM1	PDZ and LIM domain 1 [Source:VGNC Symbol;Acc:VGNC:53007]	protein_coding
ENSCAFG00000016359	24.9125	-1.68096	0.563475	-3.47789	0.000505379	0.0110402	PGAP3	post-GPI attachment to proteins 3 [Source:VGNC Symbol;Acc:VGNC:44454]	protein_coding
ENSCAFG00000024748	356.655	-1.43067	0.448219	-3.47435	0.000512085	0.0111293	CD55	CD55 molecule [Source:VGNC Symbol;Acc:VGNC:53335]	protein_coding
ENSCAFG00000025345	183.557	-1.22116	0.586733	-3.47497	0.000510917	0.0111293	RELN	reelin [Source:VGNC Symbol;Acc:VGNC:45470]	protein_coding
ENSCAFG00000015002	132.96	1.36376	0.453265	3.46543	0.000529377	0.0114757	PRRX1	paired related homeobox 1 [Source:VGNC Symbol;Acc:VGNC:45061]	protein_coding
ENSCAFG00000003402	75.0396	1.43635	0.478635	3.46341	0.000533378	0.0115329	CAV2	caveolin 2 [Source:VGNC Symbol;Acc:VGNC:38752]	protein_coding
ENSCAFG00000019869	142.178	-1.27062	0.383879	-3.46208	0.000536021	0.0115606		ral guanine nucleotide dissociation stimulator [Source:NCBI gene;Acc:480686]	protein_coding
ENSCAFG00000011719	56.2109	1.37594	0.421983	3.45822	0.000543764	0.0116978	ZBED9	zinc finger BED-type containing 9 [Source:VGNC Symbol;Acc:VGNC:48518]	protein_coding
ENSCAFG00000003432	142.054	-1.24732	0.430977	-3.45655	0.000547131	0.0117405	CTTNBP2	cortactin binding protein 2 [Source:VGNC Symbol;Acc:VGNC:39719]	protein_coding
ENSCAFG00000006538	159.863	1.33374	0.406295	3.45545	0.000549373	0.0117588	HSPH1	heat shock protein family H (Hsp110) member 1 [Source:NCBI gene;Acc:477322]	protein_coding
ENSCAFG00000000649	37.1239	1.48794	0.537528	3.45395	0.000552445	0.0117948	ATP6V1C1	ATPase H+ transporting V1 subunit C1 [Source:VGNC Symbol;Acc:VGNC:38278]	protein_coding
ENSCAFG00000029682	42.5259	-1.29941	0.469044	-3.45199	0.000556462	0.0118507		uncharacterized protein C1orf106 [Source:NCBI gene;Acc:100855825]	protein_coding
ENSCAFG00000003824	20.3573	1.46438	0.544751	3.45013	0.00056031	0.0119027	MICAL1	microtubule associated monooxygenase, calponin and LIM domain containing 1 [Source:VGNC Symbol;Acc:VGNC:49758]	protein_coding
ENSCAFG00000005624	21.4424	1.14557	0.563782	3.44807	0.000564614	0.0119642	DIP2C	disco interacting protein 2 homolog C [Source:VGNC Symbol;Acc:VGNC:49864]	protein_coding
ENSCAFG00000007728	25.6414	-0.720912	0.590256	-3.44005	0.000581601	0.0122628	SLC4A8	solute carrier family 4 member 8 [Source:VGNC Symbol;Acc:VGNC:46437]	protein_coding
ENSCAFG00000030572	53.686	-1.41977	0.454744	-3.44064	0.000580338	0.0122628			protein_coding
ENSCAFG00000007593	117.011	1.45258	0.459015	3.43893	0.000584019	0.0122742	PAM	peptidylglycine alpha-amidating monooxygenase [Source:VGNC Symbol;Acc:VGNC:44250]	protein_coding
ENSCAFG00000025524	66.9977	1.36087	0.452435	3.43846	0.000585038	0.0122742		signal regulatory protein alpha [Source:NCBI gene;Acc:609452]	protein_coding
ENSCAFG00000023022	64.2905	-1.38999	0.485421	-3.4369	0.000588417	0.0123146		PDZ domain containing 2 [Source:NCBI gene;Acc:479373]	protein_coding
ENSCAFG00000000296	86.8097	-1.15824	0.489064	-3.43527	0.000591965	0.0123584	ADGRG6	adhesion G protein-coupled receptor G6 [Source:VGNC Symbol;Acc:VGNC:37648]	protein_coding
ENSCAFG00000002694	45.753	1.52373	0.522208	3.43289	0.000597173	0.0124147	TMC4	transmembrane channel like 4 [Source:VGNC Symbol;Acc:VGNC:47423]	protein_coding
ENSCAFG00000017503	119.087	1.23795	0.375805	3.43271	0.000597591	0.0124147			protein_coding
ENSCAFG00000023628	230.252	1.35162	0.406908	3.43204	0.000599069	0.0124149	NME1	non-metastatic cells 1, protein (NM23A) expressed in [Source:NCBI gene;Acc:480558]	protein_coding
ENSCAFG00000001289	100.308	1.41178	0.433031	3.42884	0.000606163	0.0125313	LY6E	lymphocyte antigen 6 family member E [Source:VGNC Symbol;Acc:VGNC:42873]	protein_coding
ENSCAFG00000010201	24.2726	-1.0575	0.559747	-3.42696	0.000610384	0.0125879	MFSD13A	major facilitator superfamily domain containing 13A [Source:VGNC Symbol;Acc:VGNC:43199]	protein_coding
ENSCAFG00000029553	143.981	1.31414	0.583426	3.42625	0.000611969	0.0125899		serum amyloid A protein-like [Source:NCBI gene;Acc:102155886]	protein_coding
ENSCAFG00000000497	133.217	1.69194	0.471811	3.4241	0.000616833	0.0126593		immunity-related GTPase family M protein 1 [Source:NCBI gene;Acc:100684769]	protein_coding
ENSCAFG00000014597	396.421	1.11195	0.319074	3.4199	0.000626442	0.0128254	ITGAV	integrin subunit alpha V [Source:VGNC Symbol;Acc:VGNC:42134]	protein_coding
ENSCAFG00000029919	151.155	-1.53556	0.460929	-3.41568	0.000636218	0.0129942	CLIC3	chloride intracellular channel 3 [Source:VGNC Symbol;Acc:VGNC:39339]	protein_coding
ENSCAFG00000001056	232.397	1.30302	0.443252	3.41456	0.000638841	0.0130164	SQLE	squalene epoxidase [Source:VGNC Symbol;Acc:VGNC:46786]	protein_coding
ENSCAFG00000004765	32.9638	-1.62102	0.564072	-3.40498	0.000661686	0.0134495	CD177	CD177 molecule [Source:VGNC Symbol;Acc:VGNC:38934]	protein_coding
ENSCAFG00000001562	54.0502	-1.47902	0.50178	-3.40078	0.000671949	0.0135061	BNC2	basonuclin 2 [Source:VGNC Symbol;Acc:VGNC:38491]	protein_coding
ENSCAFG00000003700	44.7963	-1.10996	0.567311	-3.40113	0.000671072	0.0135061	MAML3	mastermind like transcriptional coactivator 3 [Source:VGNC Symbol;Acc:VGNC:50422]	protein_coding
ENSCAFG00000009360	130.012	1.35692	0.408117	3.40299	0.000666526	0.0135061	ANO6	anoctamin 6 [Source:VGNC Symbol;Acc:VGNC:37929]	protein_coding
ENSCAFG00000011479	29.4857	1.26192	0.562626	3.40119	0.000670929	0.0135061	POLQ	DNA polymerase theta [Source:HGNC Symbol;Acc:HGNC:9186]	protein_coding
ENSCAFG00000018339	44.5886	-1.3074	0.558455	-3.40058	0.000672437	0.0135061	ADRB2	adrenoceptor beta 2 [Source:HGNC Symbol;Acc:HGNC:286]	protein_coding
ENSCAFG00000003429	39.8454	-0.819323	0.560956	-3.39533	0.000685458	0.0137106	CFTR	cystic fibrosis transmembrane conductance regulator [Source:VGNC Symbol;Acc:VGNC:39180]	protein_coding
ENSCAFG00000006100	123.533	1.42416	0.485166	3.39517	0.000685855	0.0137106	DUSP6	dual specificity phosphatase 6 [Source:VGNC Symbol;Acc:VGNC:40135]	protein_coding
ENSCAFG00000019574	40.6453	1.57967	0.549859	3.39433	0.000687976	0.0137207	ACOT7	acyl-CoA thioesterase 7 [Source:VGNC Symbol;Acc:VGNC:53259]	protein_coding
ENSCAFG00000013792	45.3549	-1.73715	0.542212	-3.3921	0.000693596	0.0138003	STARD5	StAR related lipid transfer domain containing 5 [Source:VGNC Symbol;Acc:VGNC:46885]	protein_coding
ENSCAFG00000006929	48.8568	-1.41554	0.476965	-3.39143	0.00069528	0.0138014	MIER3	MIER family member 3 [Source:VGNC Symbol;Acc:VGNC:43231]	protein_coding
ENSCAFG00000002014	25.7067	1.4652	0.532046	3.3901	0.000698683	0.013809	USP46	ubiquitin specific peptidase 46 [Source:VGNC Symbol;Acc:VGNC:51784]	protein_coding
ENSCAFG00000025555	13.6963	-1.67827	0.558424	-3.39	0.000698921	0.013809			protein_coding
ENSCAFG00000029189	42.5432	1.95348	0.53932	3.38808	0.000703846	0.0138739	TIMP3	TIMP metallopeptidase inhibitor 3 [Source:VGNC Symbol;Acc:VGNC:47377]	protein_coding
ENSCAFG00000006512	18.0456	-1.18729	0.578214	-3.38689	0.000706885	0.0139015	ANO9	anoctamin 9 [Source:VGNC Symbol;Acc:VGNC:37931]	protein_coding
ENSCAFG00000003106	118.5	1.29477	0.394328	3.38528	0.000711056	0.0139512	EHBP1	EH domain binding protein 1 [Source:VGNC Symbol;Acc:VGNC:40244]	protein_coding
ENSCAFG00000009120	51.4944	1.4331	0.459543	3.38283	0.000717426	0.0140437	RIOX2	ribosomal oxygenase 2 [Source:VGNC Symbol;Acc:VGNC:45593]	protein_coding
ENSCAFG00000031582	1187.52	-1.11172	0.37991	-3.38121	0.000721661	0.014094	EHF	ETS homologous factor [Source:VGNC Symbol;Acc:VGNC:40249]	protein_coding
ENSCAFG00000018420	297.381	1.19821	0.347627	3.37959	0.000725946	0.0141451	SMCHD1	structural maintenance of chromosomes flexible hinge domain containing 1 [Source:VGNC Symbol;Acc:VGNC:46548]	protein_coding
ENSCAFG00000000860	1446.05	-1.04861	0.32329	-3.37416	0.000740403	0.0143937	AFDN	afadin, adherens junction formation factor [Source:VGNC Symbol;Acc:VGNC:37685]	protein_coding
ENSCAFG00000019627	71.2234	1.29549	0.412982	3.37246	0.000745002	0.01445	MPP1	membrane palmitoylated protein 1 [Source:VGNC Symbol;Acc:VGNC:43342]	protein_coding
ENSCAFG00000007384	26.0167	1.50886	0.560444	3.37039	0.00075061	0.0144683	CYP4V2	cytochrome P450 family 4 subfamily V member 2 [Source:VGNC Symbol;Acc:VGNC:50369]	protein_coding
ENSCAFG00000016208	88.7935	1.46729	0.410999	3.37022	0.00075107	0.0144683	TBC1D1	TBC1 domain family member 1 [Source:VGNC Symbol;Acc:VGNC:47129]	protein_coding
ENSCAFG00000032077	66.2042	1.5384	0.471638	3.37129	0.000748181	0.0144683	TIGD7	tigger transposable element derived 7 [Source:VGNC Symbol;Acc:VGNC:54078]	protein_coding
ENSCAFG00000000105	85.942	1.30352	0.42601	3.36937	0.000753411	0.0144805	MALT1	MALT1 paracaspase [Source:VGNC Symbol;Acc:VGNC:42936]	protein_coding
ENSCAFG00000019970	22.4697	-1.72893	0.563788	-3.36217	0.000773336	0.0148299	OSGIN1	N-terminal EF-hand calcium binding protein 2 [Source:NCBI gene;Acc:489686]	protein_coding
ENSCAFG00000029470	11470.4	-1.08935	0.366001	-3.36018	0.000778909	0.014903			protein_coding
ENSCAFG00000003307	184.462	1.28686	0.3996	3.35855	0.00078352	0.0149575	DOCK4	dedicator of cytokinesis 4 [Source:VGNC Symbol;Acc:VGNC:40048]	protein_coding
ENSCAFG00000011879	23.3282	0.83038	0.576218	3.35665	0.000788922	0.0150267	MOSPD2	motile sperm domain containing 2 [Source:VGNC Symbol;Acc:VGNC:43325]	protein_coding
ENSCAFG00000015287	90.5731	1.41387	0.436148	3.35531	0.000792768	0.0150661	PSMA3	proteasome subunit alpha 3 [Source:VGNC Symbol;Acc:VGNC:45090]	protein_coding
ENSCAFG00000009598	44.2396	1.57087	0.555774	3.35335	0.000798396	0.0151392	PLA2R1	phospholipase A2 receptor 1 [Source:VGNC Symbol;Acc:VGNC:44633]	protein_coding
ENSCAFG00000002034	189.198	1.26418	0.389506	3.35179	0.000802898	0.0151905	FIP1L1	factor interacting with PAPOLA and CPSF1 [Source:VGNC Symbol;Acc:VGNC:40883]	protein_coding
ENSCAFG00000002751	258.109	1.03911	0.320767	3.35106	0.000805032	0.015197	CENPC	centromere protein C [Source:VGNC Symbol;Acc:VGNC:39102]	protein_coding
ENSCAFG00000015203	152.143	-1.23583	0.406639	-3.34574	0.00082063	0.015457	PLEKHG6	pleckstrin homology and RhoGEF domain containing G6 [Source:VGNC Symbol;Acc:VGNC:44681]	protein_coding
ENSCAFG00000014816	54.8403	1.25309	0.407073	3.34349	0.00082733	0.0155487	CNOT9	CCR4-NOT transcription complex subunit 9 [Source:VGNC Symbol;Acc:VGNC:39420]	protein_coding
ENSCAFG00000013898	144.032	-1.29377	0.40631	-3.34186	0.000832184	0.0156053	ANKK1	ankyrin repeat and kinase domain containing 1 [Source:VGNC Symbol;Acc:VGNC:37874]	protein_coding
ENSCAFG00000000833	51.1231	-1.10358	0.550029	-3.34083	0.000835289	0.0156289	SAMD12	sterile alpha motif domain containing 12 [Source:VGNC Symbol;Acc:VGNC:49882]	protein_coding
ENSCAFG00000007539	94.8808	1.20367	0.542759	3.33482	0.000853551	0.0159004	ADM	adrenomedullin [Source:VGNC Symbol;Acc:VGNC:37660]	protein_coding
ENSCAFG00000010949	25.5159	1.12229	0.557389	3.33515	0.000852539	0.0159004	SLC37A2	solute carrier family 37 member 2 [Source:VGNC Symbol;Acc:VGNC:46387]	protein_coding
ENSCAFG00000004613	69.7717	1.39049	0.438805	3.33288	0.000859526	0.0159766	PLXND1	plexin D1 [Source:VGNC Symbol;Acc:VGNC:44726]	protein_coding
ENSCAFG00000007103	97.2564	1.22761	0.396965	3.33119	0.000864749	0.0160385	ANAPC1	anaphase promoting complex subunit 1 [Source:VGNC Symbol;Acc:VGNC:37844]	protein_coding
ENSCAFG00000006722	113.124	-1.32313	0.493179	-3.32896	0.000871712	0.0161324	MAGI1	membrane associated guanylate kinase, WW and PDZ domain containing 1 [Source:NCBI gene;Acc:476565]	protein_coding
ENSCAFG00000005426	71.2333	-1.33727	0.472987	-3.32601	0.000881001	0.0162686	RNASE4	ribonuclease, RNase A family, 4 [Source:NCBI gene;Acc:611048]	protein_coding
ENSCAFG00000009735	58.6034	-0.997081	0.51533	-3.3254	0.00088291	0.0162686	PLA2G4B	phospholipase A2, group IVB (cytosolic) [Source:NCBI gene;Acc:487512]	protein_coding
ENSCAFG00000007219	130.58	1.31631	0.413867	3.321	0.000896947	0.0164914	ASXL1	ASXL transcriptional regulator 1 [Source:VGNC Symbol;Acc:VGNC:38196]	protein_coding
ENSCAFG00000010917	23.5126	1.57355	0.521646	3.32018	0.000899592	0.0165042	ARHGAP31	Rho GTPase activating protein 31 [Source:VGNC Symbol;Acc:VGNC:38058]	protein_coding
ENSCAFG00000011930	66.1475	-1.44319	0.475384	-3.31285	0.000923492	0.0169061	CCNDBP1	cyclin D1 binding protein 1 [Source:VGNC Symbol;Acc:VGNC:38897]	protein_coding
ENSCAFG00000016417	174.403	-0.229363	0.590738	-3.3121	0.00092599	0.0169153	SLC34A2	solute carrier family 34 member 2 [Source:VGNC Symbol;Acc:VGNC:46359]	protein_coding
ENSCAFG00000025374	22.5492	-1.47134	0.515462	-3.30994	0.00093315	0.0170094	EXO5	exonuclease 5 [Source:VGNC Symbol;Acc:VGNC:40512]	protein_coding
ENSCAFG00000018540	59.7532	1.61107	0.477579	3.30637	0.000945136	0.0171909	MYO1F	myosin IF [Source:VGNC Symbol;Acc:VGNC:43565]	protein_coding
ENSCAFG00000000738	75.9664	1.42528	0.444115	3.30561	0.000947711	0.0172009	EBAG9	estrogen receptor binding site associated, antigen, 9 [Source:VGNC Symbol;Acc:VGNC:40174]	protein_coding
ENSCAFG00000001829	58.7572	1.30157	0.42144	3.30445	0.000951624	0.017235	SRF	serum response factor [Source:VGNC Symbol;Acc:VGNC:46799]	protein_coding
ENSCAFG00000009484	163.396	-1.37589	0.439285	-3.30221	0.000959265	0.0173246	MFSD6	major facilitator superfamily domain containing 6 [Source:VGNC Symbol;Acc:VGNC:43205]	protein_coding
ENSCAFG00000016677	56.9214	1.3336	0.548663	3.3018	0.000960661	0.0173246	NCAPG	non-SMC condensin I complex subunit G [Source:VGNC Symbol;Acc:VGNC:43641]	protein_coding
ENSCAFG00000003578	434.322	-1.00988	0.305063	-3.30117	0.000962825	0.0173268	EPHA1	EPH receptor A1 [Source:VGNC Symbol;Acc:VGNC:40404]	protein_coding
ENSCAFG00000013726	58.3753	1.2714	0.498481	3.30044	0.000965333	0.0173351	SLC25A16	solute carrier family 25 member 16 [Source:VGNC Symbol;Acc:VGNC:46295]	protein_coding
ENSCAFG00000000686	71.5479	1.62617	0.486464	3.29744	0.00097571	0.0174475		complement C2 [Source:NCBI gene;Acc:474853]	protein_coding
ENSCAFG00000013650	147.06	-1.05827	0.324244	-3.29762	0.000975064	0.0174475	CTTNBP2NL	CTTNBP2 N-terminal like [Source:VGNC Symbol;Acc:VGNC:39720]	protein_coding
ENSCAFG00000000790	22.9509	1.96861	0.538051	3.29138	0.000996957	0.0177632	GPSM3	G protein signaling modulator 3 [Source:VGNC Symbol;Acc:VGNC:41459]	protein_coding
ENSCAFG00000025213	220.393	1.28537	0.407547	3.29122	0.000997556	0.0177632	FAM111B	family with sequence similarity 111 member B [Source:VGNC Symbol;Acc:VGNC:40579]	protein_coding
ENSCAFG00000000548	24.609	1.40428	0.566474	3.28754	0.00101068	0.0178865			protein_coding
ENSCAFG00000005081	279.824	-1.21141	0.473383	-3.28805	0.00100885	0.0178865	INSIG1	insulin induced gene 1 [Source:VGNC Symbol;Acc:VGNC:42039]	protein_coding
ENSCAFG00000031564	208.646	-1.23183	0.400225	-3.2875	0.00101081	0.0178865	NUDT4	nudix hydrolase 4 [Source:VGNC Symbol;Acc:VGNC:58000]	protein_coding
ENSCAFG00000017524	24.6213	0.798672	0.567827	3.28615	0.00101567	0.017935	SUPT4H1	SPT4 homolog, DSIF elongation factor subunit [Source:VGNC Symbol;Acc:VGNC:46991]	protein_coding
ENSCAFG00000011179	260.393	1.1349	0.357177	3.28294	0.00102729	0.0181025	FAM20C	FAM20C, golgi associated secretory pathway kinase [Source:VGNC Symbol;Acc:VGNC:40656]	protein_coding
ENSCAFG00000020225	38.3915	1.28819	0.452035	3.28056	0.00103602	0.0182184	NEK6	NIMA related kinase 6 [Source:VGNC Symbol;Acc:VGNC:43733]	protein_coding
ENSCAFG00000029826	413.244	-1.11766	0.400641	-3.27928	0.00104073	0.0182635	DUSP1	dual specificity phosphatase 1 [Source:VGNC Symbol;Acc:VGNC:51892]	protein_coding
ENSCAFG00000004938	24.1313	-1.4153	0.560541	-3.27831	0.00104432	0.0182885	UNC13D	unc-13 homolog D [Source:VGNC Symbol;Acc:VGNC:48136]	protein_coding
ENSCAFG00000002163	20.2726	1.08381	0.590519	3.27722	0.00104833	0.0183209	ROR2	receptor tyrosine kinase like orphan receptor 2 [Source:VGNC Symbol;Acc:VGNC:45694]	protein_coding
ENSCAFG00000020329	48.7914	1.43087	0.562314	3.27336	0.00106279	0.0185354	SLC12A4	solute carrier family 12 member 4 [Source:VGNC Symbol;Acc:VGNC:46221]	protein_coding
ENSCAFG00000007805	105.008	-1.26224	0.484097	-3.27149	0.00106981	0.0186196	OCLN	occludin [Source:VGNC Symbol;Acc:VGNC:44094]	protein_coding
ENSCAFG00000017644	75.3154	-1.30663	0.436315	-3.27027	0.00107444	0.0186619	GALNT10	polypeptide N-acetylgalactosaminyltransferase 10 [Source:VGNC Symbol;Acc:VGNC:41085]	protein_coding
ENSCAFG00000009087	17.8846	0.908187	0.586961	3.26723	0.00108607	0.0188252	ZDHHC16	zinc finger DHHC-type containing 16 [Source:VGNC Symbol;Acc:VGNC:48582]	protein_coding
ENSCAFG00000016394	27.3226	1.28702	0.539984	3.26565	0.00109214	0.0188918	PLEK2	pleckstrin 2 [Source:VGNC Symbol;Acc:VGNC:51670]	protein_coding
ENSCAFG00000001669	31.2253	1.57813	0.547738	3.26443	0.00109683	0.0189268	ARHGAP39	Rho GTPase activating protein 39 [Source:VGNC Symbol;Acc:VGNC:38062]	protein_coding
ENSCAFG00000011275	40.7414	1.53257	0.563899	3.26397	0.00109863	0.0189268	MARK1	microtubule affinity regulating kinase 1 [Source:VGNC Symbol;Acc:VGNC:49921]	protein_coding
ENSCAFG00000004860	21.5716	-1.42192	0.52934	-3.25663	0.00112744	0.0192113	RECQL5	RecQ like helicase 5 [Source:VGNC Symbol;Acc:VGNC:45459]	protein_coding
ENSCAFG00000005904	28.38	1.34833	0.511161	3.25709	0.00112561	0.0192113	FEZ2	fasciculation and elongation protein zeta 2 [Source:VGNC Symbol;Acc:VGNC:40828]	protein_coding
ENSCAFG00000016180	666.277	-1.02749	0.326304	-3.25648	0.00112803	0.0192113	KLF3	Kruppel like factor 3 [Source:VGNC Symbol;Acc:VGNC:42436]	protein_coding
ENSCAFG00000016228	67.9845	1.48357	0.512756	3.25749	0.00112402	0.0192113	SERPINE2	serpin family E member 2 [Source:VGNC Symbol;Acc:VGNC:46037]	protein_coding
ENSCAFG00000017344	635.299	-1.04617	0.327064	-3.2563	0.00112874	0.0192113	CLINT1	clathrin interactor 1 [Source:VGNC Symbol;Acc:VGNC:39342]	protein_coding
ENSCAFG00000030105	49.0238	-1.38566	0.56892	-3.25863	0.0011195	0.0192113	IL33	interleukin 33 [Source:VGNC Symbol;Acc:VGNC:41982]	protein_coding
ENSCAFG00000023455	66.5159	1.57206	0.470807	3.25358	0.0011396	0.0193573	HAVCR1	hepatitis A virus cellular receptor 1 [Source:NCBI gene;Acc:612069]	protein_coding
ENSCAFG00000003535	61.404	1.16191	0.546292	3.2461	0.00116998	0.0198335	GLI3	GLI family zinc finger 3 [Source:VGNC Symbol;Acc:VGNC:41258]	protein_coding
ENSCAFG00000008380	101.14	-1.24611	0.525371	-3.2451	0.00117408	0.0198633	AQP5	aquaporin 5 [Source:VGNC Symbol;Acc:VGNC:57418]	protein_coding
ENSCAFG00000019027	13.5656	-0.734301	0.589029	-3.24194	0.0011872	0.0200452	LDOC1	LDOC1, regulator of NFKB signaling [Source:VGNC Symbol;Acc:VGNC:42627]	protein_coding
ENSCAFG00000013420	30.6475	1.73196	0.557504	3.24112	0.00119063	0.0200631	ETV5	ETS variant 5 [Source:VGNC Symbol;Acc:VGNC:40499]	protein_coding
ENSCAFG00000006237	87.9413	-1.22272	0.488333	-3.23722	0.001207	0.0202803	ACPP	acid phosphatase, prostate [Source:VGNC Symbol;Acc:VGNC:54915]	protein_coding
ENSCAFG00000030205	208.557	-1.11017	0.358223	-3.23691	0.0012083	0.0202803	KCTD1	potassium channel tetramerization domain containing 1 [Source:VGNC Symbol;Acc:VGNC:55750]	protein_coding
ENSCAFG00000017557	2705.55	-1.11459	0.395796	-3.23533	0.00121502	0.0203527	S100A8	S100 calcium binding protein A8 [Source:VGNC Symbol;Acc:VGNC:45833]	protein_coding
ENSCAFG00000014800	47.8641	1.31337	0.492231	3.23469	0.00121775	0.0203582	EID1	EP300 interacting inhibitor of differentiation 1 [Source:VGNC Symbol;Acc:VGNC:40252]	protein_coding
ENSCAFG00000030770	40.0057	1.82875	0.517765	3.232	0.00122925	0.0205101		SLAM family member 9-like [Source:NCBI gene;Acc:102152407]	protein_coding
ENSCAFG00000006933	75.9876	-1.4821	0.502359	-3.23122	0.00123265	0.0205264	TMEM9B	TMEM9 domain family member B [Source:VGNC Symbol;Acc:VGNC:47619]	protein_coding
ENSCAFG00000005461	361.971	-1.16497	0.443756	-3.22884	0.00124294	0.0206572	NDRG2	NDRG family member 2 [Source:VGNC Symbol;Acc:VGNC:43679]	protein_coding
ENSCAFG00000029187	365.076	-1.00522	0.32596	-3.22791	0.001247	0.0206841	RHOV	ras homolog family member V [Source:VGNC Symbol;Acc:VGNC:45566]	protein_coding
ENSCAFG00000001014	20.6597	-0.779426	0.578051	-3.22505	0.00125951	0.0208508	SYNGAP1	synaptic Ras GTPase activating protein 1 [Source:VGNC Symbol;Acc:VGNC:47031]	protein_coding
ENSCAFG00000000822	477.772	1.20319	0.372519	3.22404	0.00126394	0.0208833	RAD21	RAD21 cohesin complex component [Source:VGNC Symbol;Acc:VGNC:45313]	protein_coding
ENSCAFG00000008215	484.798	-1.26232	0.435051	-3.21593	0.00130024	0.0214413	USP25	ubiquitin specific peptidase 25 [Source:VGNC Symbol;Acc:VGNC:48184]	protein_coding
ENSCAFG00000008901	90.4978	1.70065	0.507861	3.21277	0.00131463	0.0215528	BPI	bactericidal permeability increasing protein [Source:VGNC Symbol;Acc:VGNC:49649]	protein_coding
ENSCAFG00000009547	34.6077	-1.77417	0.554967	-3.21336	0.00131193	0.0215528	PNPLA2	patatin like phospholipase domain containing 2 [Source:VGNC Symbol;Acc:VGNC:44753]	protein_coding
ENSCAFG00000029298	179.079	1.25907	0.414045	3.21309	0.00131315	0.0215528	GGTA1P	glycoprotein, alpha-galactosyltransferase 1 pseudogene [Source:NCBI gene;Acc:491357]	protein_coding
ENSCAFG00000012813	61.796	-1.3111	0.439836	-3.20361	0.00135718	0.0222074	JAML	junction adhesion molecule like [Source:VGNC Symbol;Acc:VGNC:42180]	protein_coding
ENSCAFG00000005997	154.848	-1.35852	0.426748	-3.20144	0.00136743	0.0222463	GPCPD1	glycerophosphocholine phosphodiesterase 1 [Source:VGNC Symbol;Acc:VGNC:41375]	protein_coding
ENSCAFG00000016566	97.183	-1.20087	0.392897	-3.20189	0.00136527	0.0222463	CC2D1A	coiled-coil and C2 domain containing 1A [Source:VGNC Symbol;Acc:VGNC:38771]	protein_coding
ENSCAFG00000029529	303.996	-0.706956	0.586889	-3.20207	0.00136442	0.0222463	KLK10	kallikrein related peptidase 10 [Source:VGNC Symbol;Acc:VGNC:42478]	protein_coding
ENSCAFG00000024320	33.7228	1.23481	0.54288	3.20087	0.00137013	0.0222475	FXYD5	FXYD domain containing ion transport regulator 5 [Source:VGNC Symbol;Acc:VGNC:41023]	protein_coding
ENSCAFG00000014993	432.999	-1.07615	0.351616	-3.19867	0.00138061	0.0223749	FGFR3	fibroblast growth factor receptor 3 [Source:VGNC Symbol;Acc:VGNC:40860]	protein_coding
ENSCAFG00000015453	83.8705	-1.29278	0.496331	-3.19547	0.00139604	0.0225818	PITPNM3	PITPNM family member 3 [Source:VGNC Symbol;Acc:VGNC:53433]	protein_coding
ENSCAFG00000016983	22.4565	1.64842	0.538834	3.19485	0.00139901	0.0225868	RAB8B	RAB8B, member RAS oncogene family [Source:VGNC Symbol;Acc:VGNC:45296]	protein_coding
ENSCAFG00000002634	34.1674	1.24432	0.525166	3.19242	0.00141085	0.022732	SOCS5	suppressor of cytokine signaling 5 [Source:VGNC Symbol;Acc:VGNC:46652]	protein_coding
ENSCAFG00000003243	124.574	1.37099	0.533266	3.19191	0.00141337	0.022732	ANLN	anillin actin binding protein [Source:VGNC Symbol;Acc:VGNC:37922]	protein_coding
ENSCAFG00000010483	123.779	-1.02651	0.344356	-3.18983	0.00142355	0.0228523	STN1	STN1, CST complex subunit [Source:VGNC Symbol;Acc:VGNC:46930]	protein_coding
ENSCAFG00000012086	158.317	1.50826	0.402836	3.18783	0.00143345	0.0229677	CTSS	cathepsin S [Source:VGNC Symbol;Acc:VGNC:39715]	protein_coding
ENSCAFG00000023594	11.3723	1.13128	0.591673	3.18658	0.00143964	0.0230234	CSRP2	cysteine and glycine rich protein 2 [Source:NCBI gene;Acc:475409]	protein_coding
ENSCAFG00000031807	37.3988	1.40704	0.465284	3.18474	0.00144883	0.0231268	ZNF146	zinc finger protein 146 [Source:VGNC Symbol;Acc:VGNC:48662]	protein_coding
ENSCAFG00000002054	50.6764	1.7738	0.544344	3.18186	0.00146331	0.0233139	ADGRF5	adhesion G protein-coupled receptor F5 [Source:VGNC Symbol;Acc:VGNC:37642]	protein_coding
ENSCAFG00000003776	27.3259	1.60606	0.561926	3.18129	0.00146619	0.0233159	NRP1	neuropilin 1 [Source:VGNC Symbol;Acc:VGNC:43974]	protein_coding
ENSCAFG00000016124	48.2085	-1.25975	0.547869	-3.177	0.00148808	0.0236197	CLDN7	claudin 7 [Source:VGNC Symbol;Acc:VGNC:53320]	protein_coding
ENSCAFG00000009075	217.393	-1.31307	0.467712	-3.17362	0.00150549	0.0238514	CCDC9B	coiled-coil domain containing 9B [Source:VGNC Symbol;Acc:VGNC:49592]	protein_coding
ENSCAFG00000025192	37.7507	1.32917	0.483174	3.1719	0.00151443	0.0239484	CASP8	caspase 8 [Source:VGNC Symbol;Acc:VGNC:38736]	protein_coding
ENSCAFG00000015190	55.4765	1.53674	0.502476	3.16925	0.00152835	0.0241235	PLAU	plasminogen activator, urokinase [Source:VGNC Symbol;Acc:VGNC:52017]	protein_coding
ENSCAFG00000004052	27.9648	1.34329	0.543713	3.16709	0.00153974	0.0242581	MCM2	minichromosome maintenance complex component 2 [Source:VGNC Symbol;Acc:VGNC:43081]	protein_coding
ENSCAFG00000009797	634.013	0.887421	0.283028	3.16623	0.00154428	0.0242637	STAT1	signal transducer and activator of transcription 1 [Source:NCBI gene;Acc:488449]	protein_coding
ENSCAFG00000031330	240.05	-1.29117	0.469254	-3.16594	0.00154582	0.0242637	HOPX	HOP homeobox [Source:VGNC Symbol;Acc:VGNC:41743]	protein_coding
ENSCAFG00000006680	176.348	1.17368	0.455846	3.16447	0.00155368	0.024342	LRIG1	leucine rich repeats and immunoglobulin like domains 1 [Source:VGNC Symbol;Acc:VGNC:42767]	protein_coding
ENSCAFG00000008478	14.8417	1.54561	0.550152	3.16389	0.00155677	0.0243454	MOGS	mannosyl-oligosaccharide glucosidase [Source:VGNC Symbol;Acc:VGNC:43311]	protein_coding
ENSCAFG00000019767	98.5197	1.19352	0.393087	3.16174	0.00156832	0.0244808	REXO4	REX4 homolog, 3'-5' exonuclease [Source:VGNC Symbol;Acc:VGNC:45491]	protein_coding
ENSCAFG00000007489	19.9707	1.31746	0.582836	3.16077	0.00157355	0.0245072	RILPL2	Rab interacting lysosomal protein like 2 [Source:VGNC Symbol;Acc:VGNC:45578]	protein_coding
ENSCAFG00000007497	77.8258	1.29405	0.535627	3.16001	0.00157766	0.0245072	KIF11	kinesin family member 11 [Source:VGNC Symbol;Acc:VGNC:42379]	protein_coding
ENSCAFG00000012440	193.285	-0.798851	0.575788	-3.15948	0.00158049	0.0245072	SLC16A9	solute carrier family 16 member 9 [Source:VGNC Symbol;Acc:VGNC:46247]	protein_coding
ENSCAFG00000031870	79.0724	-1.38033	0.54882	-3.15928	0.00158158	0.0245072	RNF125	ring finger protein 125 [Source:VGNC Symbol;Acc:VGNC:45627]	protein_coding
ENSCAFG00000006458	41.0064	1.33362	0.523909	3.156	0.00159946	0.0247391	RASA3	RAS p21 protein activator 3 [Source:VGNC Symbol;Acc:VGNC:45361]	protein_coding
ENSCAFG00000016601	143.64	-1.26346	0.407843	-3.15541	0.00160271	0.0247442	MLLT6	MLLT6, PHD finger containing [Source:VGNC Symbol;Acc:VGNC:43263]	protein_coding
ENSCAFG00000006607	179.389	1.35354	0.505339	3.15157	0.00162394	0.0250263	DPYSL3	dihydropyrimidinase like 3 [Source:VGNC Symbol;Acc:VGNC:40084]	protein_coding
ENSCAFG00000002765	410.715	1.23827	0.396585	3.14695	0.00164983	0.0253793	UBA6	ubiquitin like modifier activating enzyme 6 [Source:VGNC Symbol;Acc:VGNC:48040]	protein_coding
ENSCAFG00000014247	910.144	-0.97563	0.363092	-3.14634	0.00165327	0.0253801	CEACAM1	carcinoembryonic antigen related cell adhesion molecule 1 [Source:NCBI gene;Acc:612435]	protein_coding
ENSCAFG00000014645	39.3707	1.49591	0.516613	3.14588	0.00165588	0.0253801	SLC11A1	solute carrier family 11 member 1 [Source:VGNC Symbol;Acc:VGNC:46216]	protein_coding
ENSCAFG00000008404	537.127	1.3128	0.446731	3.1413	0.00168201	0.0256599	CLU	clusterin [Source:VGNC Symbol;Acc:VGNC:39369]	protein_coding
ENSCAFG00000012477	379.068	-0.918147	0.294657	-3.14167	0.00167988	0.0256599	ITGB5	integrin subunit beta 5 [Source:VGNC Symbol;Acc:VGNC:42140]	protein_coding
ENSCAFG00000019417	134.668	-1.31671	0.422433	-3.14109	0.00168321	0.0256599	PNPLA7	patatin like phospholipase domain containing 7 [Source:VGNC Symbol;Acc:VGNC:44757]	protein_coding
ENSCAFG00000004502	70.5895	-1.22561	0.513138	-3.13415	0.0017235	0.0262269	KLC3	kinesin light chain 3 [Source:VGNC Symbol;Acc:VGNC:42428]	protein_coding
ENSCAFG00000004075	167.662	-1.34169	0.463512	-3.13139	0.00173978	0.0264039	NCOA1	nuclear receptor coactivator 1 [Source:VGNC Symbol;Acc:VGNC:43659]	protein_coding
ENSCAFG00000012452	108.399	-1.19908	0.368801	-3.13113	0.00174136	0.0264039	CCDC6	coiled-coil domain containing 6 [Source:VGNC Symbol;Acc:VGNC:38845]	protein_coding
ENSCAFG00000001903	313.383	1.23032	0.397133	3.13002	0.00174796	0.0264379	ATP10D	ATPase phospholipid transporting 10D (putative) [Source:VGNC Symbol;Acc:VGNC:55155]	protein_coding
ENSCAFG00000002175	149.659	1.29181	0.41828	3.12918	0.00175296	0.0264379	EXOC1	exocyst complex component 1 [Source:VGNC Symbol;Acc:VGNC:51770]	protein_coding
ENSCAFG00000017085	74.526	1.17265	0.41219	3.12957	0.00175063	0.0264379	RAD23A	RAD23 homolog A, nucleotide excision repair protein [Source:VGNC Symbol;Acc:VGNC:45315]	protein_coding
ENSCAFG00000030763	39.9508	1.31513	0.4639	3.12841	0.00175756	0.0264602	FAM210B	family with sequence similarity 210 member B [Source:VGNC Symbol;Acc:VGNC:40658]	protein_coding
ENSCAFG00000009117	569.782	-1.04363	0.344226	-3.12605	0.00177174	0.0266264		crystallin beta-gamma domain containing 3 [Source:NCBI gene;Acc:478532]	protein_coding
ENSCAFG00000015196	59.2174	-1.2641	0.537042	-3.12215	0.00179538	0.0269338	SCNN1A	sodium channel epithelial 1 alpha subunit [Source:VGNC Symbol;Acc:VGNC:45925]	protein_coding
ENSCAFG00000015861	105.695	1.33188	0.479486	3.11931	0.00181273	0.0271461	PRXL2A	peroxiredoxin like 2A [Source:VGNC Symbol;Acc:VGNC:40660]	protein_coding
ENSCAFG00000015963	22.3605	1.3423	0.548118	3.11261	0.0018544	0.0277212	FADS3	fatty acid desaturase 3 [Source:VGNC Symbol;Acc:VGNC:40565]	protein_coding
ENSCAFG00000008986	137.017	-1.02645	0.490248	-3.11041	0.00186828	0.0278795	RASAL1	RAS protein activator like 1 [Source:VGNC Symbol;Acc:VGNC:52961]	protein_coding
ENSCAFG00000008413	236.963	-1.03412	0.339356	-3.10975	0.00187246	0.0278928	EPB41L1	erythrocyte membrane protein band 4.1 like 1 [Source:VGNC Symbol;Acc:VGNC:40393]	protein_coding
ENSCAFG00000008019	528.466	-1.03782	0.35334	-3.10707	0.00188954	0.0280095	SH3D19	SH3 domain containing 19 [Source:VGNC Symbol;Acc:VGNC:46122]	protein_coding
ENSCAFG00000012127	66.8757	1.36667	0.459479	3.10732	0.00188794	0.0280095	GMPR2	guanosine monophosphate reductase 2 [Source:VGNC Symbol;Acc:VGNC:41295]	protein_coding
ENSCAFG00000018127	29.9015	0.739837	0.548761	3.10696	0.00189021	0.0280095	TMC7	transmembrane channel like 7 [Source:VGNC Symbol;Acc:VGNC:47426]	protein_coding
ENSCAFG00000003190	121.257	-1.24354	0.430854	-3.10263	0.0019181	0.0283237	WDR91	WD repeat domain 91 [Source:VGNC Symbol;Acc:VGNC:48398]	protein_coding
ENSCAFG00000016245	47.3892	1.30757	0.532864	3.10273	0.00191747	0.0283237		adhesion G protein-coupled receptor E2-like [Source:NCBI gene;Acc:484897]	protein_coding
ENSCAFG00000006421	37.7247	-1.13775	0.555802	-3.10081	0.00192989	0.0284482	GAS6	growth arrest specific 6 [Source:VGNC Symbol;Acc:VGNC:41118]	protein_coding
ENSCAFG00000000671	896.281	1.28455	0.439703	3.09941	0.00193906	0.0284859	SOD2	superoxide dismutase 2 [Source:VGNC Symbol;Acc:VGNC:53988]	protein_coding
ENSCAFG00000014320	56.6636	1.21206	0.40487	3.09939	0.00193917	0.0284859	THOC3	THO complex 3 [Source:VGNC Symbol;Acc:VGNC:47350]	protein_coding
ENSCAFG00000007691	20.8362	-0.957561	0.585821	-3.09741	0.00195221	0.0286279	GALNT18	polypeptide N-acetylgalactosaminyltransferase 18 [Source:VGNC Symbol;Acc:VGNC:41093]	protein_coding
ENSCAFG00000006051	114.792	1.1396	0.378339	3.09033	0.00199934	0.029218	EIF2AK2	eukaryotic translation initiation factor 2 alpha kinase 2 [Source:VGNC Symbol;Acc:VGNC:40257]	protein_coding
ENSCAFG00000014018	32.3149	1.11208	0.542945	3.09063	0.00199731	0.029218	FKBP3	FKBP prolyl isomerase 3 [Source:VGNC Symbol;Acc:VGNC:50526]	protein_coding
ENSCAFG00000017715	211.899	-1.11657	0.360773	-3.08945	0.0020053	0.0292546	SLC44A2	solute carrier family 44 member 2 [Source:VGNC Symbol;Acc:VGNC:46418]	protein_coding
ENSCAFG00000000821	25.7455	1.59073	0.567516	3.08721	0.00202043	0.029352	UTP23	UTP23, small subunit processome component [Source:VGNC Symbol;Acc:VGNC:48212]	protein_coding
ENSCAFG00000010068	111.049	-1.22138	0.479832	-3.08742	0.00201903	0.029352	TNNI2	troponin I2, fast skeletal type [Source:VGNC Symbol;Acc:VGNC:52055]	protein_coding
ENSCAFG00000032570	24.0969	1.43193	0.543817	3.08693	0.00202237	0.029352	ZBTB6	zinc finger and BTB domain containing 6 [Source:VGNC Symbol;Acc:VGNC:48543]	protein_coding
ENSCAFG00000003409	28.8353	1.65201	0.567527	3.08547	0.00203228	0.0294455	RRM2	ribonucleotide reductase regulatory subunit M2 [Source:VGNC Symbol;Acc:VGNC:45761]	protein_coding
ENSCAFG00000008844	176.055	-1.11451	0.403087	-3.08464	0.00203796	0.0294774	KLHL2	kelch like family member 2 [Source:VGNC Symbol;Acc:VGNC:42454]	protein_coding
ENSCAFG00000000064	224.803	1.11241	0.435225	3.08207	0.00205568	0.0296003	CD63	CD63 molecule [Source:VGNC Symbol;Acc:VGNC:38967]	protein_coding
ENSCAFG00000010250	262.767	-1.28153	0.490099	-3.08189	0.00205693	0.0296003	KIF21A	kinesin family member 21A [Source:VGNC Symbol;Acc:VGNC:42396]	protein_coding
ENSCAFG00000018333	79.3921	1.15501	0.404624	3.08231	0.00205398	0.0296003	INF2	inverted formin, FH2 and WH2 domain containing [Source:NCBI gene;Acc:490877]	protein_coding
ENSCAFG00000009287	52.1849	-1.32306	0.517041	-3.07695	0.0020913	0.0299681	ACVR1	activin A receptor type 1 [Source:VGNC Symbol;Acc:VGNC:37561]	protein_coding
ENSCAFG00000010177	196.575	0.996795	0.323355	3.07669	0.0020931	0.0299681	KDM1B	lysine demethylase 1B [Source:VGNC Symbol;Acc:VGNC:42319]	protein_coding
ENSCAFG00000015455	64.3217	1.45601	0.512138	3.07715	0.00208989	0.0299681	ECT2	epithelial cell transforming 2 [Source:VGNC Symbol;Acc:VGNC:40189]	protein_coding
ENSCAFG00000028568	288.721	-1.00048	0.431215	-3.07516	0.0021039	0.0300719	JCHAIN	joining chain of multimeric IgA and IgM [Source:VGNC Symbol;Acc:VGNC:42184]	protein_coding
ENSCAFG00000001519	72.947	1.6095	0.500293	3.07466	0.00210745	0.030072	CSF2RB	colony stimulating factor 2 receptor beta common subunit [Source:VGNC Symbol;Acc:VGNC:39656]	protein_coding
ENSCAFG00000010744	40.1632	1.45343	0.531272	3.07326	0.00211734	0.0301117	NAV1	neuron navigator 1 [Source:VGNC Symbol;Acc:VGNC:43629]	protein_coding
ENSCAFG00000012806	447.892	-1.00107	0.342717	-3.07332	0.0021169	0.0301117	MPZL2	myelin protein zero like 2 [Source:VGNC Symbol;Acc:VGNC:43355]	protein_coding
ENSCAFG00000003314	240.274	-1.02161	0.337792	-3.06665	0.00216475	0.0307344	ANXA4	annexin A4 [Source:VGNC Symbol;Acc:VGNC:37941]	protein_coding
ENSCAFG00000019975	80.9703	-1.18601	0.433447	-3.06554	0.00217279	0.0307969	USP20	ubiquitin specific peptidase 20 [Source:VGNC Symbol;Acc:VGNC:48182]	protein_coding
ENSCAFG00000006229	224.413	-0.956886	0.350247	-3.0632	0.00218986	0.0309871	PCDH1	protocadherin 1 [Source:VGNC Symbol;Acc:VGNC:44294]	protein_coding
ENSCAFG00000019080	55.2888	-1.25633	0.509188	-3.05766	0.00223076	0.0315132		zinc finger and BTB domain containing 7C [Source:NCBI gene;Acc:490573]	protein_coding
ENSCAFG00000016285	138.377	-1.34071	0.48028	-3.05118	0.00227943	0.0321471		myocardial zonula adherens protein [Source:NCBI gene;Acc:102155709]	protein_coding
ENSCAFG00000032290	54.5041	-1.29204	0.44945	-3.04941	0.00229289	0.0322833	RAPGEFL1	Rap guanine nucleotide exchange factor like 1 [Source:HGNC Symbol;Acc:HGNC:17428]	protein_coding
ENSCAFG00000001718	19.2302	-1.06833	0.589487	-3.03946	0.00237005	0.0333144	LRRC4	leucine rich repeat containing 4 [Source:VGNC Symbol;Acc:VGNC:42797]	protein_coding
ENSCAFG00000000974	119.728	1.11335	0.379352	3.03772	0.00238376	0.0333454	DERL1	derlin 1 [Source:VGNC Symbol;Acc:VGNC:39902]	protein_coding
ENSCAFG00000003800	121.716	-1.18184	0.374458	-3.03786	0.00238264	0.0333454	PPFIA3	PTPRF interacting protein alpha 3 [Source:VGNC Symbol;Acc:VGNC:44845]	protein_coding
ENSCAFG00000013653	97.0028	1.51479	0.5205	3.03768	0.00238406	0.0333454		uroplakin 3B like 2 [Source:NCBI gene;Acc:608057]	protein_coding
ENSCAFG00000002993	66.354	1.11632	0.38604	3.03566	0.0024001	0.0333589	SMAP2	small ArfGAP2 [Source:VGNC Symbol;Acc:VGNC:54223]	protein_coding
ENSCAFG00000003260	38.8209	1.65615	0.557365	3.03502	0.00240519	0.0333589	PLEK	pleckstrin [Source:VGNC Symbol;Acc:VGNC:44666]	protein_coding
ENSCAFG00000004929	369.632	-1.3704	0.47505	-3.03552	0.00240124	0.0333589	TMEM40	transmembrane protein 40 [Source:VGNC Symbol;Acc:VGNC:47578]	protein_coding
ENSCAFG00000008972	159.893	-1.01002	0.337107	-3.03513	0.00240431	0.0333589		p21 (RAC1) activated kinase 6 [Source:NCBI gene;Acc:100856038]	protein_coding
ENSCAFG00000010157	207.279	-1.16951	0.442867	-3.03459	0.00240864	0.0333589	BACE2	beta-secretase 2 [Source:VGNC Symbol;Acc:VGNC:38359]	protein_coding
ENSCAFG00000012717	176.759	-1.21734	0.429212	-3.03561	0.0024005	0.0333589	QSOX1	quiescin sulfhydryl oxidase 1 [Source:VGNC Symbol;Acc:VGNC:45238]	protein_coding
ENSCAFG00000015258	82.9947	-1.51834	0.52808	-3.03352	0.00241722	0.0334231	ATP1B1	ATPase Na+/K+ transporting subunit beta 1 [Source:VGNC Symbol;Acc:VGNC:38248]	protein_coding
ENSCAFG00000010253	41.7798	1.16045	0.56054	3.03138	0.00243439	0.0336057	CIP2A	cell proliferation regulating inhibitor of protein phosphatase 2A [Source:VGNC Symbol;Acc:VGNC:39277]	protein_coding
ENSCAFG00000012448	161.952	1.17171	0.400579	3.02616	0.00247682	0.0341359	NOP58	NOP58 ribonucleoprotein [Source:VGNC Symbol;Acc:VGNC:43892]	protein_coding
ENSCAFG00000014559	97.537	1.26239	0.439338	3.02363	0.00249759	0.0343661	NIN	ninein [Source:VGNC Symbol;Acc:VGNC:43810]	protein_coding
ENSCAFG00000029759	14.8931	1.13086	0.579253	3.02282	0.00250434	0.0344032		histone H2A type 1 [Source:NCBI gene;Acc:488297]	protein_coding
ENSCAFG00000031902	49.8336	1.28298	0.494936	3.0214	0.00251613	0.0345092	IMP4	IMP4, U3 small nucleolar ribonucleoprotein, homolog (yeast) [Source:NCBI gene;Acc:477350]	protein_coding
ENSCAFG00000002123	167.131	-1.10053	0.409984	-3.01711	0.00255201	0.0349448	PON2	paraoxonase 2 [Source:VGNC Symbol;Acc:VGNC:44813]	protein_coding
ENSCAFG00000010892	65.9013	1.20973	0.454479	3.01312	0.00258577	0.03535	KCTD10	potassium channel tetramerization domain containing 10 [Source:VGNC Symbol;Acc:VGNC:42300]	protein_coding
ENSCAFG00000013122	141.533	-1.31403	0.50138	-3.01104	0.00260355	0.0355358	MAGI3	membrane associated guanylate kinase, WW and PDZ domain containing 3 [Source:VGNC Symbol;Acc:VGNC:42929]	protein_coding
ENSCAFG00000010539	16.6664	1.10123	0.563749	3.0096	0.00261594	0.0356474		cystathionine-beta-synthase [Source:NCBI gene;Acc:611071]	protein_coding
ENSCAFG00000001325	24.67	0.945422	0.551364	3.00847	0.00262566	0.0357224	PYCR3	pyrroline-5-carboxylate reductase 3 [Source:VGNC Symbol;Acc:VGNC:45224]	protein_coding
ENSCAFG00000020432	229.654	1.06645	0.367257	3.0061	0.00264624	0.0359448	WLS	wntless Wnt ligand secretion mediator [Source:VGNC Symbol;Acc:VGNC:48417]	protein_coding
ENSCAFG00000008370	56.0004	-1.28102	0.477229	-3.00266	0.00267635	0.0362956	RNF13	ring finger protein 13 [Source:VGNC Symbol;Acc:VGNC:45629]	protein_coding
ENSCAFG00000005143	74.1807	1.28551	0.487759	3.00111	0.00268995	0.0364218	MCM6	minichromosome maintenance complex component 6 [Source:VGNC Symbol;Acc:VGNC:43086]	protein_coding
ENSCAFG00000008674	47.6683	-1.32155	0.509355	-2.99964	0.002703	0.0364801	RASGRP1	RAS guanyl releasing protein 1 [Source:NCBI gene;Acc:478255]	protein_coding
ENSCAFG00000014374	34.3479	-1.23658	0.544593	-2.99923	0.00270661	0.0364801	NYAP1	neuronal tyrosine phosphorylated phosphoinositide-3-kinase adaptor 1 [Source:VGNC Symbol;Acc:VGNC:44081]	protein_coding
ENSCAFG00000031869	10.2753	1.27028	0.586919	2.99917	0.00270717	0.0364801		chemokine (C-C motif) ligand 23 [Source:NCBI gene;Acc:480602]	protein_coding
ENSCAFG00000001866	44.7269	1.46789	0.579052	2.99864	0.0027119	0.0364858		STEAP family member 1 [Source:NCBI gene;Acc:475222]	protein_coding
ENSCAFG00000018209	111.806	-1.19988	0.405662	-2.99182	0.00277316	0.0372509	EPN2	epsin 2 [Source:VGNC Symbol;Acc:VGNC:40420]	protein_coding
ENSCAFG00000028577	57.2456	-0.918614	0.517955	-2.99099	0.00278076	0.0372938	XK	X-linked Kx blood group [Source:NCBI gene;Acc:491824]	protein_coding
ENSCAFG00000004611	17.1761	-1.24693	0.579641	-2.99015	0.00278837	0.0373369	GRIN2C	glutamate ionotropic receptor NMDA type subunit 2C [Source:VGNC Symbol;Acc:VGNC:41494]	protein_coding
ENSCAFG00000019703	33.9076	-1.26912	0.459139	-2.98876	0.00280108	0.0374479	RHBDF1	rhomboid 5 homolog 1 [Source:VGNC Symbol;Acc:VGNC:45546]	protein_coding
ENSCAFG00000007431	100.271	1.10972	0.421976	2.98733	0.00281423	0.0375644	FER	FER tyrosine kinase [Source:VGNC Symbol;Acc:VGNC:40818]	protein_coding
ENSCAFG00000011842	134.246	-1.26756	0.423887	-2.98239	0.00286005	0.038116	SESN2	sestrin 2 [Source:VGNC Symbol;Acc:VGNC:46048]	protein_coding
ENSCAFG00000030884	55.807	1.10832	0.492009	2.98007	0.00288185	0.0383462	APOPT1	apoptogenic 1, mitochondrial [Source:VGNC Symbol;Acc:VGNC:53488]	protein_coding
ENSCAFG00000008780	110.081	1.2812	0.472088	2.9784	0.00289761	0.0384955	GMPS	Canis lupus familiaris guanine monophosphate synthase (GMPS), mRNA. [Source:RefSeq mRNA;Acc:NM_001313780]	protein_coding
ENSCAFG00000019400	22.4747	1.51912	0.503826	2.97789	0.00290242	0.0384991	DPH7	diphthamide biosynthesis 7 [Source:VGNC Symbol;Acc:VGNC:53234]	protein_coding
ENSCAFG00000001448	265.612	-1.14955	0.408971	-2.9764	0.00291653	0.0386258	PIM1	Pim-1 proto-oncogene, serine/threonine kinase [Source:NCBI gene;Acc:481772]	protein_coding
ENSCAFG00000005598	23.297	0.624443	0.577628	2.97424	0.00293712	0.038717	FAM168A	family with sequence similarity 168 member A [Source:VGNC Symbol;Acc:VGNC:40619]	protein_coding
ENSCAFG00000017766	88.6783	-1.14514	0.443218	-2.97433	0.00293628	0.038717	TPGS2	tubulin polyglutamylase complex subunit 2 [Source:VGNC Symbol;Acc:VGNC:47737]	protein_coding
ENSCAFG00000019246	125.813	-1.17558	0.460419	-2.97454	0.00293428	0.038717	NFIC	nuclear factor I C [Source:VGNC Symbol;Acc:VGNC:43777]	protein_coding
ENSCAFG00000006521	150.186	-1.169	0.430437	-2.97278	0.00295112	0.0388411	FRMD4B	FERM domain containing 4B [Source:VGNC Symbol;Acc:VGNC:40981]	protein_coding
ENSCAFG00000001540	48.3592	1.17659	0.538229	2.97111	0.00296724	0.0389324		WD repeat domain 97 [Source:NCBI gene;Acc:482088]	protein_coding
ENSCAFG00000007117	541.743	-0.894121	0.304866	-2.97152	0.00296326	0.0389324	EIF4B	eukaryotic translation initiation factor 4B [Source:VGNC Symbol;Acc:VGNC:40282]	protein_coding
ENSCAFG00000002565	32.8961	1.26676	0.530696	2.96814	0.0029961	0.0392504	TEX10	testis expressed 10 [Source:VGNC Symbol;Acc:VGNC:47263]	protein_coding
ENSCAFG00000005121	42.92	0.93899	0.540447	2.96676	0.00300954	0.0393484	SFMBT2	Scm like with four mbt domains 2 [Source:VGNC Symbol;Acc:VGNC:46077]	protein_coding
ENSCAFG00000008081	111.251	1.26983	0.444401	2.96642	0.00301287	0.0393484	TNPO1	transportin 1 [Source:VGNC Symbol;Acc:VGNC:47694]	protein_coding
ENSCAFG00000014860	32.52	1.37948	0.504538	2.9627	0.00304958	0.0397055	CASP4	caspase 4, apoptosis-related cysteine peptidase [Source:NCBI gene;Acc:403724]	protein_coding
ENSCAFG00000018741	20.5544	-1.34789	0.533428	-2.9628	0.00304858	0.0397055	NAPG	NSF attachment protein gamma [Source:VGNC Symbol;Acc:VGNC:43622]	protein_coding
ENSCAFG00000009336	71.0312	1.28778	0.534715	2.96186	0.00305787	0.0397523	MYBL2	MYB proto-oncogene like 2 [Source:VGNC Symbol;Acc:VGNC:43521]	protein_coding
ENSCAFG00000006721	54.5354	-1.03426	0.546359	-2.95871	0.00308928	0.0399909	RIMBP2	RIMS binding protein 2 [Source:VGNC Symbol;Acc:VGNC:45579]	protein_coding
ENSCAFG00000011590	73.3434	-1.29399	0.478176	-2.9586	0.00309038	0.0399909	RPS6KB2	ribosomal protein S6 kinase B2 [Source:VGNC Symbol;Acc:VGNC:45745]	protein_coding
ENSCAFG00000016484	70.6286	-1.19233	0.482927	-2.95919	0.00308451	0.0399909	ARHGEF11	Rho guanine nucleotide exchange factor 11 [Source:VGNC Symbol;Acc:VGNC:38074]	protein_coding
ENSCAFG00000007450	242.787	-1.17977	0.409981	-2.95673	0.00310924	0.0401736	RMND5A	required for meiotic nuclear division 5 homolog A [Source:VGNC Symbol;Acc:VGNC:45610]	protein_coding
ENSCAFG00000001622	31.6103	-1.05636	0.527659	-2.95596	0.00311701	0.0402127	TAF8	TATA-box binding protein associated factor 8 [Source:VGNC Symbol;Acc:VGNC:47089]	protein_coding
ENSCAFG00000009214	77.6145	1.07948	0.374341	2.95439	0.00313286	0.0403557	DCBLD2	discoidin, CUB and LCCL domain containing 2 [Source:VGNC Symbol;Acc:VGNC:39798]	protein_coding
ENSCAFG00000004728	27.2414	-1.0604	0.527562	-2.94994	0.00317834	0.0408795	FRMD4A	FERM domain containing 4A [Source:VGNC Symbol;Acc:VGNC:40980]	protein_coding
ENSCAFG00000011953	49.2443	1.37194	0.509004	2.94829	0.0031954	0.0410253	PARP15	poly(ADP-ribose) polymerase family member 15 [Source:VGNC Symbol;Acc:VGNC:53083]	protein_coding
ENSCAFG00000015827	261.825	1.0269	0.365713	2.94697	0.00320903	0.0410253	PFN1	profilin 1 [Source:VGNC Symbol;Acc:VGNC:53432]	protein_coding
ENSCAFG00000017906	609.944	1.11621	0.349921	2.94732	0.00320545	0.0410253	WARS	tryptophanyl-tRNA synthetase [Source:VGNC Symbol;Acc:VGNC:48331]	protein_coding
ENSCAFG00000023107	219.299	1.30649	0.462792	2.94709	0.0032078	0.0410253	OAS2	2'-5'-oligoadenylate synthetase 2 [Source:VGNC Symbol;Acc:VGNC:44087]	protein_coding
ENSCAFG00000010865	196.863	1.06534	0.36097	2.94524	0.00322699	0.0411928		heat shock protein family D (Hsp60) member 1 [Source:NCBI gene;Acc:478854]	protein_coding
ENSCAFG00000002796	88.2793	1.29116	0.454292	2.94252	0.00325549	0.041494	CCDC88A	coiled-coil domain containing 88A [Source:VGNC Symbol;Acc:VGNC:38867]	protein_coding
ENSCAFG00000019084	46.1362	1.44308	0.496229	2.94083	0.00327334	0.0416589	NDC1	NDC1 transmembrane nucleoporin [Source:VGNC Symbol;Acc:VGNC:43669]	protein_coding
ENSCAFG00000016856	85.5161	1.09351	0.413623	2.93953	0.00328706	0.0417708	STK10	serine/threonine kinase 10 [Source:VGNC Symbol;Acc:VGNC:46904]	protein_coding
ENSCAFG00000031583	57.444	1.24022	0.429181	2.93819	0.00330131	0.0418891		uncharacterized LOC100856617 [Source:NCBI gene;Acc:100856617]	protein_coding
ENSCAFG00000001899	39.9622	1.25538	0.558242	2.93692	0.00331493	0.041999	COMMD8	COMM domain containing 8 [Source:VGNC Symbol;Acc:VGNC:39498]	protein_coding
ENSCAFG00000001136	38.3055	1.38407	0.545208	2.93558	0.00332923	0.0421172	EPB41L2	erythrocyte membrane protein band 4.1 like 2 [Source:VGNC Symbol;Acc:VGNC:40394]	protein_coding
ENSCAFG00000007240	52.3657	1.33348	0.485891	2.9351	0.00333443	0.0421201	IPO11	importin 11 [Source:VGNC Symbol;Acc:VGNC:49760]	protein_coding
ENSCAFG00000008461	49.417	-1.2277	0.526121	-2.93264	0.00336097	0.0423923	SETD6	SET domain containing 6 [Source:VGNC Symbol;Acc:VGNC:46057]	protein_coding
ENSCAFG00000014548	52.8661	1.16069	0.57626	2.92824	0.00340891	0.042933	FBN1	fibrillin 1 [Source:VGNC Symbol;Acc:VGNC:40754]	protein_coding
ENSCAFG00000031738	42.5346	1.35627	0.504056	2.92752	0.00341678	0.0429683	COLGALT1	collagen beta(1-O)galactosyltransferase 1 [Source:VGNC Symbol;Acc:VGNC:54592]	protein_coding
ENSCAFG00000015133	53.768	1.13355	0.457875	2.92624	0.00343088	0.0430816	SMURF1	SMAD specific E3 ubiquitin protein ligase 1 [Source:VGNC Symbol;Acc:VGNC:46580]	protein_coding
ENSCAFG00000011529	242.224	-1.0471	0.377517	-2.92258	0.00347145	0.0434623	AP1G2	adaptor related protein complex 1 subunit gamma 2 [Source:VGNC Symbol;Acc:VGNC:37953]	protein_coding
ENSCAFG00000014960	39.1242	1.29592	0.580263	2.92273	0.00346973	0.0434623	ATP8B4	ATPase phospholipid transporting 8B4 (putative) [Source:NCBI gene;Acc:487549]	protein_coding
ENSCAFG00000012112	79.6534	-1.18428	0.552174	-2.92157	0.00348269	0.0435388	ACE2	angiotensin I converting enzyme 2 [Source:VGNC Symbol;Acc:VGNC:37503]	protein_coding
ENSCAFG00000006783	19.9858	-1.29922	0.532354	-2.91701	0.00353402	0.0441154	TMEM127	transmembrane protein 127 [Source:VGNC Symbol;Acc:VGNC:47461]	protein_coding
ENSCAFG00000009431	27.0538	1.13032	0.551763	2.91492	0.0035578	0.044347	E2F8	E2F transcription factor 8 [Source:VGNC Symbol;Acc:VGNC:40170]	protein_coding
ENSCAFG00000009798	26.1344	1.18947	0.534946	2.91337	0.00357553	0.0445025			protein_coding
ENSCAFG00000007406	14.0207	1.62817	0.570984	2.91196	0.00359169	0.0445906	TLR3	toll like receptor 3 [Source:VGNC Symbol;Acc:VGNC:51831]	protein_coding
ENSCAFG00000012269	28.7783	-1.40951	0.518817	-2.91183	0.00359313	0.0445906	C2CD2L	C2CD2 like [Source:VGNC Symbol;Acc:VGNC:38589]	protein_coding
ENSCAFG00000002196	44.7812	0.93989	0.565792	2.91098	0.00360292	0.0446419	MCM3	minichromosome maintenance complex component 3 [Source:VGNC Symbol;Acc:VGNC:43082]	protein_coding
ENSCAFG00000004374	172.68	1.18557	0.430736	2.91056	0.0036078	0.0446419	SOX9	SRY-box 9 [Source:VGNC Symbol;Acc:VGNC:46684]	protein_coding
ENSCAFG00000004948	143.653	-1.15586	0.400004	-2.90955	0.00361947	0.0447211	DLEC1	DLEC1, cilia and flagella associated protein [Source:VGNC Symbol;Acc:VGNC:54779]	protein_coding
ENSCAFG00000002827	107.19	-1.21704	0.466745	-2.90909	0.00362481	0.0447219	NFYC	nuclear transcription factor Y subunit gamma [Source:VGNC Symbol;Acc:VGNC:43792]	protein_coding
ENSCAFG00000007807	63.8803	-1.21585	0.479871	-2.89507	0.0037908	0.0467017	STOX2	storkhead box 2 [Source:VGNC Symbol;Acc:VGNC:46934]	protein_coding
ENSCAFG00000009020	49.4842	1.18546	0.48865	2.89298	0.00381603	0.0469444	ARL13B	ADP ribosylation factor like GTPase 13B [Source:VGNC Symbol;Acc:VGNC:38106]	protein_coding
ENSCAFG00000017163	120.113	-1.08641	0.428466	-2.89031	0.00384858	0.0472761	PRDX2	peroxiredoxin 2 [Source:VGNC Symbol;Acc:VGNC:44951]	protein_coding
ENSCAFG00000018245	275.359	-1.04228	0.382587	-2.88713	0.00388778	0.0476886	FAM83G	family with sequence similarity 83 member G [Source:VGNC Symbol;Acc:VGNC:40704]	protein_coding
ENSCAFG00000004579	38.0589	1.71424	0.528514	2.88664	0.00389384	0.0476939	GIMAP4	GTPase, IMAP family member 4 [Source:VGNC Symbol;Acc:VGNC:41217]	protein_coding
ENSCAFG00000018575	22.0513	1.44058	0.538438	2.88616	0.00389971	0.0476969	EPB41L3	erythrocyte membrane protein band 4.1 like 3 [Source:VGNC Symbol;Acc:VGNC:40395]	protein_coding
ENSCAFG00000024839	27.6466	1.37995	0.53816	2.88489	0.00391552	0.0478212	KIF21B	kinesin family member 21B [Source:VGNC Symbol;Acc:VGNC:42397]	protein_coding
ENSCAFG00000010516	1749.64	-0.753849	0.267912	-2.88439	0.00392174	0.0478283	SLK	STE20 like kinase [Source:VGNC Symbol;Acc:VGNC:46512]	protein_coding
ENSCAFG00000016572	92.3493	1.09221	0.411162	2.88383	0.00392869	0.0478442	SLC39A9	solute carrier family 39 member 9 [Source:VGNC Symbol;Acc:VGNC:46408]	protein_coding
ENSCAFG00000009056	40.2689	1.42187	0.54476	2.88215	0.00394971	0.0480311	ADAM28	ADAM metallopeptidase domain 28 [Source:VGNC Symbol;Acc:VGNC:37582]	protein_coding
ENSCAFG00000009333	60.6284	-1.03095	0.578016	-2.88037	0.00397208	0.048165	CES1	carboxylesterase 1 [Source:VGNC Symbol;Acc:VGNC:52121]	protein_coding
ENSCAFG00000013089	73.2281	-1.18614	0.44355	-2.8807	0.00396787	0.048165	PLBD1	phospholipase B domain containing 1 [Source:VGNC Symbol;Acc:VGNC:44642]	protein_coding
ENSCAFG00000010397	43.9863	-1.05979	0.5068	-2.87959	0.00398194	0.0482156	IRS1	insulin receptor substrate 1 [Source:VGNC Symbol;Acc:VGNC:54317]	protein_coding
ENSCAFG00000001301	93.2667	1.07413	0.452775	2.8759	0.00402881	0.0487136	GSDMD	gasdermin D [Source:VGNC Symbol;Acc:VGNC:41526]	protein_coding
ENSCAFG00000011149	29.0684	0.763901	0.515116	2.87445	0.00404726	0.0488669	SNRNP40	small nuclear ribonucleoprotein U5 subunit 40 [Source:VGNC Symbol;Acc:VGNC:46607]	protein_coding
ENSCAFG00000015033	49.4092	1.58223	0.561276	2.86698	0.00414406	0.0498789	SH2D5	SH2 domain containing 5 [Source:VGNC Symbol;Acc:VGNC:52924]	protein_coding
ENSCAFG00000016328	75.4651	-1.3952	0.461999	-2.86742	0.00413839	0.0498789	GRB7	growth factor receptor bound protein 7 [Source:VGNC Symbol;Acc:VGNC:41473]	protein_coding
ENSCAFG00000030412	74.5373	1.31975	0.493759	2.86663	0.00414873	0.0498789	BCL2L11	BCL2 like 11 [Source:VGNC Symbol;Acc:VGNC:54922]	protein_coding
ENSCAFG00000006917	532.771	-0.846088	0.299048	-2.86511	0.00416861	0.0500469	MAP3K1	mitogen-activated protein kinase kinase kinase 1 [Source:VGNC Symbol;Acc:VGNC:42966]	protein_coding
ENSCAFG00000018882	22.4583	1.13899	0.559608	2.8622	0.0042071	0.0504376	FAM122B	family with sequence similarity 122B [Source:VGNC Symbol;Acc:VGNC:54140]	protein_coding
ENSCAFG00000012070	31.3239	1.51043	0.524378	2.86164	0.00421454	0.0504554	FGR	FGR proto-oncogene, Src family tyrosine kinase [Source:VGNC Symbol;Acc:VGNC:40866]	protein_coding
ENSCAFG00000017388	27.8969	0.904436	0.56702	2.86085	0.00422511	0.0505106	SMAD3	SMAD family member 3 [Source:VGNC Symbol;Acc:VGNC:46520]	protein_coding
ENSCAFG00000000267	118.967	1.20961	0.425921	2.85753	0.00426955	0.05097	TNFAIP3	TNF alpha induced protein 3 [Source:VGNC Symbol;Acc:VGNC:47650]	protein_coding
ENSCAFG00000013006	402.351	1.19611	0.417672	2.85702	0.00427642	0.0509802	ITGA6	integrin subunit alpha 6 [Source:VGNC Symbol;Acc:VGNC:42128]	protein_coding
ENSCAFG00000000361	30.5759	-1.27639	0.58372	-2.85419	0.00431462	0.0512913	TBC1D30	TBC1 domain family member 30 [Source:VGNC Symbol;Acc:VGNC:47146]	protein_coding
ENSCAFG00000009190	113.853	-1.0699	0.439848	-2.85432	0.00431293	0.0512913	ST3GAL6	ST3 beta-galactoside alpha-2,3-sialyltransferase 6 [Source:VGNC Symbol;Acc:VGNC:46854]	protein_coding
ENSCAFG00000019901	87.419	1.37045	0.498182	2.85159	0.0043501	0.0516407	SLC7A5	solute carrier family 7 member 5 [Source:VGNC Symbol;Acc:VGNC:53447]	protein_coding
ENSCAFG00000012281	186.194	-1.18566	0.490711	-2.84915	0.0043836	0.0519656	KALRN	kalirin RhoGEF kinase [Source:VGNC Symbol;Acc:VGNC:42200]	protein_coding
ENSCAFG00000008685	87.3858	-1.21637	0.463029	-2.84858	0.00439143	0.0519857	CCNG2	cyclin G2 [Source:VGNC Symbol;Acc:VGNC:38901]	protein_coding
ENSCAFG00000019521	718.496	1.21243	0.417458	2.847	0.00441334	0.0521722	FLNA	filamin A [Source:VGNC Symbol;Acc:VGNC:40900]	protein_coding
ENSCAFG00000008584	408.526	1.43689	0.59168	2.8453	0.00443692	0.0522897	CXCL10	C-X-C motif chemokine ligand 10 [Source:VGNC Symbol;Acc:VGNC:49645]	protein_coding
ENSCAFG00000012390	64.3989	-1.10458	0.518801	-2.84495	0.00444179	0.0522897	NYNRIN	NYN domain and retroviral integrase containing [Source:VGNC Symbol;Acc:VGNC:44083]	protein_coding
ENSCAFG00000013256	283.309	-1.07526	0.404528	-2.84509	0.00443994	0.0522897	MRC2	mannose receptor C type 2 [Source:VGNC Symbol;Acc:VGNC:43360]	protein_coding
ENSCAFG00000023139	184.664	0.929561	0.339975	2.84259	0.0044749	0.0526064	NFE2L1	nuclear factor, erythroid 2 like 1 [Source:VGNC Symbol;Acc:VGNC:43772]	protein_coding
ENSCAFG00000003155	39.9536	-1.18899	0.509285	-2.84082	0.00449977	0.0528255	ZNF692	zinc finger protein 692 [Source:VGNC Symbol;Acc:VGNC:48797]	protein_coding
ENSCAFG00000019676	43.5697	1.38944	0.488402	2.84026	0.00450774	0.0528459	ERRFI1	ERBB receptor feedback inhibitor 1 [Source:VGNC Symbol;Acc:VGNC:40469]	protein_coding
ENSCAFG00000014351	49.2305	-1.22769	0.469041	-2.83909	0.0045242	0.0529657	AGFG2	ArfGAP with FG repeats 2 [Source:VGNC Symbol;Acc:VGNC:37701]	protein_coding
ENSCAFG00000004960	10.8932	1.10802	0.585562	2.83838	0.0045343	0.0530106	MRPL38	mitochondrial ribosomal protein L38 [Source:VGNC Symbol;Acc:VGNC:43395]	protein_coding
ENSCAFG00000010588	27.0474	1.52055	0.560344	2.83724	0.00455054	0.0531272	MARCKSL1	MARCKS like 1 [Source:VGNC Symbol;Acc:VGNC:43022]	protein_coding
ENSCAFG00000003268	45.0679	1.27502	0.495078	2.83506	0.00458174	0.0531646	ARHGAP25	Rho GTPase activating protein 25 [Source:HGNC Symbol;Acc:HGNC:28951]	protein_coding
ENSCAFG00000007851	114.249	1.08673	0.396068	2.83482	0.0045851	0.0531646	HMGB2	high mobility group box 2 [Source:VGNC Symbol;Acc:VGNC:41710]	protein_coding
ENSCAFG00000008853	465.157	-0.758134	0.268871	-2.83573	0.00457213	0.0531646	TIAM1	T cell lymphoma invasion and metastasis 1 [Source:VGNC Symbol;Acc:VGNC:56122]	protein_coding
ENSCAFG00000011916	37.5867	1.25031	0.489515	2.83559	0.00457413	0.0531646	CLIP2	CAP-Gly domain containing linker protein 2 [Source:VGNC Symbol;Acc:VGNC:54013]	protein_coding
ENSCAFG00000017667	50.2943	1.25746	0.47393	2.83566	0.00457318	0.0531646		NADH:ubiquinone oxidoreductase subunit AB1 [Source:NCBI gene;Acc:479805]	protein_coding
ENSCAFG00000009818	21.7587	1.38199	0.520487	2.83304	0.0046108	0.0533167	NOD2	nucleotide binding oligomerization domain containing 2 [Source:VGNC Symbol;Acc:VGNC:43878]	protein_coding
ENSCAFG00000018194	11.9129	1.69035	0.584735	2.83313	0.00460939	0.0533167		ras-related protein Rap-2a-like [Source:NCBI gene;Acc:480441]	protein_coding
ENSCAFG00000011239	172.299	-0.956477	0.353829	-2.82871	0.00467366	0.0538233	CCDC186	coiled-coil domain containing 186 [Source:VGNC Symbol;Acc:VGNC:38822]	protein_coding
ENSCAFG00000011868	42.4339	1.28112	0.501391	2.82953	0.00466164	0.0538233	PCK2	phosphoenolpyruvate carboxykinase 2, mitochondrial [Source:VGNC Symbol;Acc:VGNC:44308]	protein_coding
ENSCAFG00000017786	60.1841	1.16072	0.523173	2.82893	0.00467037	0.0538233	FHOD3	formin homology 2 domain containing 3 [Source:VGNC Symbol;Acc:VGNC:40876]	protein_coding
ENSCAFG00000006378	33.2498	-1.15216	0.492848	-2.8277	0.00468835	0.0538809	FAM160A2	family with sequence similarity 160 member A2 [Source:VGNC Symbol;Acc:VGNC:40607]	protein_coding
ENSCAFG00000007470	112.206	-1.19005	0.478769	-2.82692	0.00469988	0.0538809	IL20RB	interleukin 20 receptor subunit beta [Source:VGNC Symbol;Acc:VGNC:41966]	protein_coding
ENSCAFG00000007579	134.593	-1.14316	0.422436	-2.82701	0.00469847	0.0538809	PIK3CB	phosphatidylinositol-4,5-bisphosphate 3-kinase catalytic subunit beta [Source:VGNC Symbol;Acc:VGNC:44556]	protein_coding
ENSCAFG00000007875	645.842	0.93257	0.341692	2.8262	0.00471044	0.0538809	TMSB10	thymosin beta 10 [Source:NCBI gene;Acc:613005]	protein_coding
ENSCAFG00000013506	284.84	-0.956742	0.341385	-2.82637	0.00470789	0.0538809	NFE2L2	nuclear factor, erythroid 2 like 2 [Source:VGNC Symbol;Acc:VGNC:43773]	protein_coding
ENSCAFG00000018947	29.2154	1.17321	0.5128	2.82343	0.0047513	0.054275	NUBP1	nucleotide binding protein 1 [Source:VGNC Symbol;Acc:VGNC:44017]	protein_coding
ENSCAFG00000018423	79.5399	1.33563	0.519568	2.82148	0.00478026	0.0545322	ITGA2	integrin subunit alpha 2 [Source:VGNC Symbol;Acc:VGNC:42123]	protein_coding
ENSCAFG00000028827	59.0919	1.09481	0.480929	2.81974	0.00480621	0.0547546	UBE2V2	ubiquitin conjugating enzyme E2 V2 [Source:VGNC Symbol;Acc:VGNC:49665]	protein_coding
ENSCAFG00000007778	41.0052	1.08736	0.51905	2.81777	0.00483579	0.0550177	BIN2	bridging integrator 2 [Source:VGNC Symbol;Acc:VGNC:38459]	protein_coding
ENSCAFG00000002270	19.482	1.08827	0.579324	2.81688	0.0048493	0.0550974	NINJ1	ninjurin 1 [Source:VGNC Symbol;Acc:VGNC:43811]	protein_coding
ENSCAFG00000020136	673.771	-0.817351	0.294418	-2.81563	0.0048682	0.0552381	RPL12	ribosomal protein L12 [Source:NCBI gene;Acc:480716]	protein_coding
ENSCAFG00000009839	17.9358	1.36921	0.567763	2.8137	0.00489742	0.0554213	CD101	CD101 molecule [Source:VGNC Symbol;Acc:VGNC:38928]	protein_coding
ENSCAFG00000013180	21.6038	0.988861	0.5655	2.81401	0.00489279	0.0554213	DDR2	discoidin domain receptor tyrosine kinase 2 [Source:VGNC Symbol;Acc:VGNC:39842]	protein_coding
ENSCAFG00000016877	48.689	-1.09749	0.513076	-2.81204	0.00492288	0.0556351	UBQLN4	ubiquilin 4 [Source:VGNC Symbol;Acc:VGNC:48087]	protein_coding
ENSCAFG00000008851	283.582	-0.836803	0.299008	-2.81005	0.00495333	0.0559047	HECTD4	HECT domain E3 ubiquitin protein ligase 4 [Source:VGNC Symbol;Acc:VGNC:41644]	protein_coding
ENSCAFG00000017772	134.806	-1.42269	0.540153	-2.80778	0.00498838	0.0562254	C9H17orf64	chromosome 9 C17orf64 homolog [Source:VGNC Symbol;Acc:VGNC:51927]	protein_coding
ENSCAFG00000000812	703.898	1.19116	0.399165	2.80534	0.00502636	0.0565783	DLA-DQA1	major histocompatibility complex, class II, DQ alpha 1 [Source:NCBI gene;Acc:474861]	protein_coding
ENSCAFG00000015843	243.74	-0.93372	0.330028	-2.8044	0.00504097	0.0566548	PLD2	phospholipase D2 [Source:VGNC Symbol;Acc:VGNC:44661]	protein_coding
ENSCAFG00000023062	62.8876	1.30858	0.48378	2.80405	0.00504653	0.0566548	FYB1	FYN binding protein 1 [Source:VGNC Symbol;Acc:VGNC:41024]	protein_coding
ENSCAFG00000003822	65.8127	1.07113	0.426297	2.80297	0.0050634	0.0567104	PGRMC2	progesterone receptor membrane component 2 [Source:VGNC Symbol;Acc:VGNC:44471]	protein_coding
ENSCAFG00000023613	33.1532	-0.991598	0.489393	-2.80288	0.00506486	0.0567104	ANKRD54	ankyrin repeat domain 54 [Source:VGNC Symbol;Acc:VGNC:37910]	protein_coding
ENSCAFG00000005465	55.9476	1.27869	0.492903	2.79731	0.00515304	0.0576216	DZIP1	DAZ interacting zinc finger protein 1 [Source:VGNC Symbol;Acc:VGNC:40161]	protein_coding
ENSCAFG00000002180	121.605	-1.1725	0.50611	-2.79579	0.00517728	0.0578164	SEMA4D	semaphorin 4D [Source:VGNC Symbol;Acc:VGNC:53974]	protein_coding
ENSCAFG00000004556	21.562	0.909963	0.580193	2.79529	0.00518537	0.0578305	GPRC5C	G protein-coupled receptor class C group 5 member C [Source:VGNC Symbol;Acc:VGNC:55639]	protein_coding
ENSCAFG00000004718	42.3447	-1.07813	0.49037	-2.79265	0.00522775	0.0582266	SLC16A5	solute carrier family 16 member 5 [Source:HGNC Symbol;Acc:HGNC:10926]	protein_coding
ENSCAFG00000017135	111.063	1.06953	0.426885	2.79213	0.00523622	0.0582444	APOBR	apolipoprotein B receptor [Source:VGNC Symbol;Acc:VGNC:37998]	protein_coding
ENSCAFG00000011048	20.0779	1.16499	0.585039	2.78977	0.00527454	0.0585937	CCDC127	coiled-coil domain containing 127 [Source:VGNC Symbol;Acc:VGNC:38789]	protein_coding
ENSCAFG00000007157	47.5085	0.951275	0.566735	2.78904	0.0052864	0.0586386	GRAMD1A	GRAM domain containing 1A [Source:VGNC Symbol;Acc:VGNC:41465]	protein_coding
ENSCAFG00000009525	46.0111	-1.05032	0.469303	-2.78825	0.00529933	0.0586386	CHP1	calcineurin like EF-hand protein 1 [Source:VGNC Symbol;Acc:VGNC:39227]	protein_coding
ENSCAFG00000015178	20.0141	-1.06722	0.547814	-2.78849	0.00529538	0.0586386	ELK1	ELK1, ETS transcription factor [Source:VGNC Symbol;Acc:VGNC:40303]	protein_coding
ENSCAFG00000008510	62.7549	-1.24935	0.469045	-2.78709	0.00531842	0.058773	CHMP4C	charged multivesicular body protein 4C [Source:VGNC Symbol;Acc:VGNC:39224]	protein_coding
ENSCAFG00000003000	338.115	-0.774937	0.271512	-2.78465	0.00535851	0.059139	PTGR1	prostaglandin reductase 1 [Source:VGNC Symbol;Acc:VGNC:45150]	protein_coding
ENSCAFG00000015813	25.5009	0.825213	0.578073	2.78356	0.00537659	0.0592614	PADI2	peptidyl arginine deiminase 2 [Source:VGNC Symbol;Acc:VGNC:44235]	protein_coding
ENSCAFG00000001506	18.5073	1.51728	0.546307	2.7821	0.00540083	0.0594512	CYTH4	cytohesin 4 [Source:VGNC Symbol;Acc:VGNC:50296]	protein_coding
ENSCAFG00000012602	108.343	-1.07578	0.461004	-2.78	0.00543593	0.05976	OSBPL2	oxysterol binding protein like 2 [Source:VGNC Symbol;Acc:VGNC:44154]	protein_coding
ENSCAFG00000001700	195.052	0.983717	0.362293	2.77675	0.00549049	0.0601258	SND1	staphylococcal nuclease and tudor domain containing 1 [Source:VGNC Symbol;Acc:VGNC:46600]	protein_coding
ENSCAFG00000010438	278.268	0.910192	0.337515	2.77737	0.00548015	0.0601258	IFIH1	interferon induced with helicase C domain 1 [Source:VGNC Symbol;Acc:VGNC:41876]	protein_coding
ENSCAFG00000018620	37.5145	-1.0928	0.454245	-2.77678	0.00549	0.0601258	GPR108	G protein-coupled receptor 108 [Source:VGNC Symbol;Acc:VGNC:41393]	protein_coding
ENSCAFG00000003599	39.3537	1.198	0.504549	2.77476	0.00552418	0.0603389	ZMYM6	zinc finger MYM-type containing 6 [Source:VGNC Symbol;Acc:VGNC:48649]	protein_coding
ENSCAFG00000015482	94.7313	1.11022	0.417978	2.7751	0.00551852	0.0603389	TOP3B	DNA topoisomerase III beta [Source:VGNC Symbol;Acc:VGNC:49634]	protein_coding
ENSCAFG00000008340	70.5347	1.28521	0.522857	2.77434	0.00553139	0.0603399	RACGAP1	Rac GTPase activating protein 1 [Source:VGNC Symbol;Acc:VGNC:45308]	protein_coding
ENSCAFG00000002533	55.6446	1.03243	0.404863	2.77238	0.0055648	0.0605484	SEC61B	Sec61 translocon beta subunit [Source:VGNC Symbol;Acc:VGNC:49616]	protein_coding
ENSCAFG00000003961	31.2845	0.868386	0.562503	2.77246	0.0055635	0.0605484	SPHK2	sphingosine kinase 2 [Source:VGNC Symbol;Acc:VGNC:46737]	protein_coding
ENSCAFG00000012076	29.8547	1.06867	0.567821	2.76918	0.00561977	0.0610682	SLC25A20	solute carrier family 25 member 20 [Source:VGNC Symbol;Acc:VGNC:46299]	protein_coding
ENSCAFG00000000316	36.332	-1.32375	0.556496	-2.76251	0.00573579	0.0614622	SLC16A7	solute carrier family 16 member 7 [Source:VGNC Symbol;Acc:VGNC:46245]	protein_coding
ENSCAFG00000003189	105.107	-1.05046	0.400734	-2.76305	0.00572647	0.0614622	RHBDL2	rhomboid like 2 [Source:VGNC Symbol;Acc:VGNC:45549]	protein_coding
ENSCAFG00000004092	46.6921	-0.872571	0.565351	-2.76279	0.00573104	0.0614622	MTMR2	myotubularin related protein 2 [Source:VGNC Symbol;Acc:VGNC:43483]	protein_coding
ENSCAFG00000005694	441.9	0.833559	0.310823	2.76304	0.00572661	0.0614622	NAP1L1	nucleosome assembly protein 1 like 1 [Source:VGNC Symbol;Acc:VGNC:57999]	protein_coding
ENSCAFG00000006569	24.7776	-1.34717	0.515794	-2.76454	0.00570033	0.0614622	DEAF1	DEAF1 transcription factor [Source:VGNC Symbol;Acc:VGNC:39870]	protein_coding
ENSCAFG00000008175	15.8469	1.47299	0.517556	2.76419	0.00570647	0.0614622	MRPL19	mitochondrial ribosomal protein L19 [Source:VGNC Symbol;Acc:VGNC:43383]	protein_coding
ENSCAFG00000012078	18.0935	-1.11328	0.546433	-2.76432	0.00570417	0.0614622	ZNF311	zinc finger protein 311 [Source:VGNC Symbol;Acc:VGNC:55021]	protein_coding
ENSCAFG00000012175	36.1861	1.28955	0.577698	2.76319	0.00572393	0.0614622	SLC26A6	solute carrier family 26 member 6 [Source:HGNC Symbol;Acc:HGNC:14472]	protein_coding
ENSCAFG00000018247	48.6626	1.21832	0.508881	2.76358	0.00571719	0.0614622	SNRPD1	small nuclear ribonucleoprotein D1 polypeptide [Source:VGNC Symbol;Acc:VGNC:46611]	protein_coding
ENSCAFG00000018590	27.5614	1.27865	0.556588	2.7631	0.00572544	0.0614622	VAV1	vav guanine nucleotide exchange factor 1 [Source:VGNC Symbol;Acc:VGNC:48236]	protein_coding
ENSCAFG00000018668	13.5526	1.12037	0.585537	2.76548	0.00568398	0.0614622	TMEM199	transmembrane protein 199 [Source:VGNC Symbol;Acc:VGNC:47517]	protein_coding
ENSCAFG00000016700	197.699	-0.995434	0.576023	-2.76169	0.00575037	0.061463	RORA	RAR related orphan receptor A [Source:VGNC Symbol;Acc:VGNC:45695]	protein_coding
ENSCAFG00000018208	47.3315	-0.836397	0.523704	-2.76184	0.00574758	0.061463	ABCC1	ATP binding cassette subfamily C member 1 [Source:VGNC Symbol;Acc:VGNC:54275]	protein_coding
ENSCAFG00000017390	457.465	-0.790141	0.284391	-2.7595	0.00578897	0.0617976	TRIM25	tripartite motif containing 25 [Source:VGNC Symbol;Acc:VGNC:47810]	protein_coding
ENSCAFG00000015130	59.0544	-1.1948	0.466496	-2.75764	0.00582204	0.0620725	ABCB6	ATP binding cassette subfamily B member 6 [Source:VGNC Symbol;Acc:VGNC:49115]	protein_coding
ENSCAFG00000023615	37.4401	1.06332	0.577013	2.75719	0.00583012	0.0620805	MMP12	matrix metallopeptidase 12 [Source:VGNC Symbol;Acc:VGNC:43275]	protein_coding
ENSCAFG00000011349	74.1168	-1.06697	0.590253	-2.75616	0.00584838	0.0621188	GSTP1	glutathione S-transferase pi 1 [Source:NCBI gene;Acc:476005]	protein_coding
ENSCAFG00000012829	538.089	-1.15279	0.459065	-2.75625	0.00584688	0.0621188	TMPRSS4	transmembrane serine protease 4 [Source:VGNC Symbol;Acc:VGNC:47634]	protein_coding
ENSCAFG00000006459	27.1839	1.26733	0.486429	2.75553	0.0058598	0.0621622	CDK17	cyclin dependent kinase 17 [Source:HGNC Symbol;Acc:HGNC:8750]	protein_coding
ENSCAFG00000031051	14.1401	0.29321	0.590562	2.75342	0.00589757	0.0624847	TMEM69	transmembrane protein 69 [Source:VGNC Symbol;Acc:VGNC:47601]	protein_coding
ENSCAFG00000011801	328.137	-0.879955	0.320134	-2.75164	0.00592983	0.0626699	PHACTR4	phosphatase and actin regulator 4 [Source:VGNC Symbol;Acc:VGNC:44475]	protein_coding
ENSCAFG00000024901	21.7989	1.10875	0.583152	2.75198	0.00592366	0.0626699	ZSCAN12	zinc finger and SCAN domain containing 12 [Source:HGNC Symbol;Acc:HGNC:13172]	protein_coding
ENSCAFG00000001814	85.6108	1.09485	0.492708	2.75085	0.00594414	0.0627429	PTK7	protein tyrosine kinase 7 (inactive) [Source:NCBI gene;Acc:481808]	protein_coding
ENSCAFG00000003861	160.459	1.06698	0.382498	2.74964	0.00596609	0.0628963	FTL	ferritin light chain [Source:NCBI gene;Acc:477042]	protein_coding
ENSCAFG00000003113	62.0502	1.09662	0.409588	2.74798	0.0059964	0.0631373	CASP8AP2	caspase 8 associated protein 2 [Source:VGNC Symbol;Acc:VGNC:38737]	protein_coding
ENSCAFG00000009421	68.3591	1.00974	0.590645	2.74751	0.00600498	0.0631492	MMP2	matrix metallopeptidase 2 [Source:VGNC Symbol;Acc:VGNC:43280]	protein_coding
ENSCAFG00000009490	151.982	-1.18099	0.516309	-2.74639	0.00602543	0.0632856	KLHL8	kelch like family member 8 [Source:VGNC Symbol;Acc:VGNC:42477]	protein_coding
ENSCAFG00000017545	816.267	-0.860078	0.325941	-2.74553	0.00604135	0.0633744	S100A16	S100 calcium binding protein A16 [Source:VGNC Symbol;Acc:VGNC:45827]	protein_coding
ENSCAFG00000003630	64.0942	1.16381	0.477049	2.74442	0.00606188	0.0635111	ZNF330	zinc finger protein 330 [Source:VGNC Symbol;Acc:VGNC:48700]	protein_coding
ENSCAFG00000018935	23.329	-1.05541	0.537851	-2.74359	0.00607714	0.0635924	CFAP53	cilia and flagella associated protein 53 [Source:VGNC Symbol;Acc:VGNC:39165]	protein_coding
ENSCAFG00000000698	71.9398	-1.18419	0.475037	-2.74238	0.00609964	0.0636031	TRABD	TraB domain containing [Source:VGNC Symbol;Acc:VGNC:47760]	protein_coding
ENSCAFG00000005483	22.9941	1.1681	0.499611	2.74273	0.00609313	0.0636031	ARHGEF40	Rho guanine nucleotide exchange factor 40 [Source:VGNC Symbol;Acc:VGNC:38089]	protein_coding
ENSCAFG00000014833	71.6727	-1.21651	0.474329	-2.74232	0.00610067	0.0636031	DGCR2	DiGeorge syndrome critical region gene 2 [Source:NCBI gene;Acc:486428]	protein_coding
ENSCAFG00000031211	27.7021	1.10039	0.572157	2.74021	0.00613995	0.0639339	MANSC1	MANSC domain containing 1 [Source:VGNC Symbol;Acc:VGNC:42952]	protein_coding
ENSCAFG00000006790	41.8887	1.0948	0.432688	2.7386	0.00617013	0.0640907	STARD7	StAR related lipid transfer domain containing 7 [Source:VGNC Symbol;Acc:VGNC:46887]	protein_coding
ENSCAFG00000010101	343.283	-0.90597	0.32551	-2.73872	0.0061679	0.0640907	KIF13A	kinesin family member 13A [Source:VGNC Symbol;Acc:VGNC:42381]	protein_coding
ENSCAFG00000002979	39.0478	1.19578	0.512951	2.73473	0.00624307	0.0647298	CEP162	centrosomal protein 162 [Source:VGNC Symbol;Acc:VGNC:39120]	protein_coding
ENSCAFG00000005609	1529.47	-0.922332	0.371613	-2.73453	0.00624693	0.0647298	XDH	xanthine dehydrogenase [Source:VGNC Symbol;Acc:VGNC:48448]	protein_coding
ENSCAFG00000031999	165.277	-0.940622	0.385469	-2.73306	0.00627492	0.0649404	SLC30A1	solute carrier family 30 member 1 [Source:VGNC Symbol;Acc:VGNC:46346]	protein_coding
ENSCAFG00000000247	140.218	-1.04886	0.379391	-2.73149	0.00630485	0.0651239	MAP7	microtubule associated protein 7 [Source:VGNC Symbol;Acc:VGNC:42987]	protein_coding
ENSCAFG00000001767	49.4022	1.19117	0.471092	2.73133	0.00630802	0.0651239	PWP1	PWP1 homolog, endonuclein [Source:VGNC Symbol;Acc:VGNC:45215]	protein_coding
ENSCAFG00000003293	158.232	1.43006	0.591732	2.7307	0.00632007	0.065169	RSAD2	radical S-adenosyl methionine domain containing 2 [Source:VGNC Symbol;Acc:VGNC:45770]	protein_coding
ENSCAFG00000010796	46.7719	-1.03379	0.484216	-2.72958	0.00634156	0.0652319	TRPV4	glycolipid transfer protein [Source:NCBI gene;Acc:100856786]	protein_coding
ENSCAFG00000023491	288.205	-1.04334	0.411475	-2.72959	0.00634138	0.0652319	C17H1orf56	chromosome 17 C1orf56 homolog [Source:VGNC Symbol;Acc:VGNC:49219]	protein_coding
ENSCAFG00000002254	152.948	0.873901	0.334689	2.72744	0.00638283	0.0654182	REST	RE1 silencing transcription factor [Source:VGNC Symbol;Acc:VGNC:45480]	protein_coding
ENSCAFG00000011037	1327.99	0.895893	0.328319	2.72769	0.00637796	0.0654182	NCL	nucleolin [Source:VGNC Symbol;Acc:VGNC:43657]	protein_coding
ENSCAFG00000032183	39.8491	1.10732	0.49311	2.72797	0.00637249	0.0654182	SGPP1	sphingosine-1-phosphate phosphatase 1 [Source:VGNC Symbol;Acc:VGNC:46103]	protein_coding
ENSCAFG00000012081	55.9289	-1.29518	0.48449	-2.72352	0.00645896	0.0661185	PC	pyruvate carboxylase [Source:VGNC Symbol;Acc:VGNC:51885]	protein_coding
ENSCAFG00000004856	22.2783	-1.20893	0.58256	-2.72259	0.00647725	0.066146	PROSER2	proline and serine rich 2 [Source:VGNC Symbol;Acc:VGNC:45016]	protein_coding
ENSCAFG00000005914	17.0727	1.35348	0.542641	2.7226	0.00647702	0.066146	TMTC2	transmembrane and tetratricopeptide repeat containing 2 [Source:VGNC Symbol;Acc:VGNC:47639]	protein_coding
ENSCAFG00000006904	50.2619	-0.884344	0.522416	-2.72203	0.00648828	0.0661789	SLC52A3	solute carrier family 52 member 3 [Source:VGNC Symbol;Acc:VGNC:46442]	protein_coding
ENSCAFG00000013817	19.0235	1.33129	0.545732	2.71977	0.00653283	0.0665532	SRGN	serglycin [Source:VGNC Symbol;Acc:VGNC:46803]	protein_coding
ENSCAFG00000020224	79.6099	0.946411	0.371496	2.71704	0.0065868	0.0670225	PSMB7	Canis lupus familiaris proteasome subunit beta 7 (PSMB7), mRNA. [Source:RefSeq mRNA;Acc:NM_001284453]	protein_coding
ENSCAFG00000010664	232.737	-0.959333	0.494309	-2.71455	0.00663654	0.0672467	ANO1	anoctamin 1 [Source:VGNC Symbol;Acc:VGNC:37923]	protein_coding
ENSCAFG00000016825	52.5926	1.14674	0.515746	2.71517	0.00662421	0.0672467	SH3PXD2B	SH3 and PX domains 2B [Source:VGNC Symbol;Acc:VGNC:46131]	protein_coding
ENSCAFG00000019363	143.143	1.02413	0.38183	2.71435	0.00664057	0.0672467	ATP6V0C	ATPase H+ transporting V0 subunit c [Source:VGNC Symbol;Acc:VGNC:38272]	protein_coding
ENSCAFG00000031326	77.3019	1.06987	0.483272	2.7151	0.00662549	0.0672467	CEBPB	CCAAT enhancer binding protein beta [Source:VGNC Symbol;Acc:VGNC:54618]	protein_coding
ENSCAFG00000005348	86.9595	-0.908791	0.578619	-2.71299	0.00666795	0.0674434	EHD3	EH domain containing 3 [Source:VGNC Symbol;Acc:VGNC:40247]	protein_coding
ENSCAFG00000001544	330.953	-0.888224	0.336401	-2.71159	0.00669617	0.0676481	EIF3D	eukaryotic translation initiation factor 3 subunit D [Source:VGNC Symbol;Acc:VGNC:40270]	protein_coding
ENSCAFG00000016252	84.3216	1.11582	0.429534	2.71021	0.00672403	0.0678486		ubiquitin specific peptidase 18 [Source:NCBI gene;Acc:486763]	protein_coding
ENSCAFG00000029496	22.8432	1.43379	0.537168	2.70872	0.0067543	0.0680731	TP53RK	TP53 regulating kinase [Source:VGNC Symbol;Acc:VGNC:47727]	protein_coding
ENSCAFG00000000643	142.045	1.0949	0.479081	2.70776	0.0067739	0.0681087	AZIN1	antizyme inhibitor 1 [Source:VGNC Symbol;Acc:VGNC:38329]	protein_coding
ENSCAFG00000017250	87.4395	1.01088	0.409932	2.70782	0.00677264	0.0681087	DENND4A	DENN domain containing 4A [Source:VGNC Symbol;Acc:VGNC:39890]	protein_coding
ENSCAFG00000028971	29.3727	-1.07325	0.549015	-2.7034	0.00686342	0.068927	CCDC85C	coiled-coil domain containing 85C [Source:VGNC Symbol;Acc:VGNC:38864]	protein_coding
ENSCAFG00000029847	317.203	0.931193	0.367008	2.70271	0.00687758	0.0689874	LASP1	LIM and SH3 protein 1 [Source:VGNC Symbol;Acc:VGNC:42595]	protein_coding
ENSCAFG00000017694	90.2116	-0.995537	0.371454	-2.70082	0.00691694	0.06926	USP31	ubiquitin specific peptidase 31 [Source:NCBI gene;Acc:100856211]	protein_coding
ENSCAFG00000018546	58.2692	1.06515	0.436039	2.70062	0.0069211	0.06926	NNT	nicotinamide nucleotide transhydrogenase [Source:VGNC Symbol;Acc:VGNC:43870]	protein_coding
ENSCAFG00000003476	42.2176	1.23436	0.521838	2.69947	0.00694501	0.0693861	BLVRA	biliverdin reductase A [Source:VGNC Symbol;Acc:VGNC:38471]	protein_coding
ENSCAFG00000013529	57.5306	1.10417	0.482254	2.69923	0.00695007	0.0693861	CTDSPL2	CTD small phosphatase like 2 [Source:VGNC Symbol;Acc:VGNC:39695]	protein_coding
ENSCAFG00000013185	34.6142	-0.996672	0.541061	-2.69723	0.00699186	0.0697212		chromosome 3 C15orf40 homolog [Source:NCBI gene;Acc:488754]	protein_coding
ENSCAFG00000008026	47.2389	1.16985	0.526783	2.69596	0.00701856	0.0699052		multidrug resistance-associated protein 1-like [Source:NCBI gene;Acc:478384]	protein_coding
ENSCAFG00000004043	103.289	0.858003	0.577138	2.69269	0.0070879	0.0705129	LAMA4	laminin subunit alpha 4 [Source:VGNC Symbol;Acc:VGNC:54967]	protein_coding
ENSCAFG00000014090	331.19	-0.913007	0.573978	-2.68954	0.00715503	0.0710973	LY6D	lymphocyte antigen 6 family member D [Source:VGNC Symbol;Acc:VGNC:42872]	protein_coding
ENSCAFG00000013968	34.4522	1.84067	0.508708	2.68852	0.00717697	0.0712318	CD163	CD163 molecule [Source:VGNC Symbol;Acc:VGNC:38931]	protein_coding
ENSCAFG00000029679	58.0406	1.34696	0.551612	2.68797	0.00718873	0.0712651	NAF1	nuclear assembly factor 1 ribonucleoprotein [Source:NCBI gene;Acc:475486]	protein_coding
ENSCAFG00000017552	74.9072	-0.390795	0.581936	-2.68672	0.00721571	0.071449	S100A5	S100 calcium binding protein A5 [Source:VGNC Symbol;Acc:VGNC:45831]	protein_coding
ENSCAFG00000002605	23.4211	1.30673	0.530947	2.68543	0.00724358	0.0715251	HSPBP1	HSPA (Hsp70) binding protein 1 [Source:VGNC Symbol;Acc:VGNC:53527]	protein_coding
ENSCAFG00000004133	24.8317	1.38909	0.566933	2.68546	0.00724294	0.0715251	CCNA2	cyclin A2 [Source:VGNC Symbol;Acc:VGNC:38893]	protein_coding
ENSCAFG00000007782	21.5122	1.28366	0.551577	2.6852	0.00724871	0.0715251	MYH7B	myosin heavy chain 7B [Source:VGNC Symbol;Acc:VGNC:43539]	protein_coding
ENSCAFG00000006745	30.7875	1.22962	0.557443	2.68308	0.00729485	0.0718967	PRAG1	PEAK1 related, kinase-activating pseudokinase 1 [Source:NCBI gene;Acc:482885]	protein_coding
ENSCAFG00000008640	212.829	1.13074	0.46362	2.68259	0.00730535	0.0719165	TUBA1B	tubulin alpha-1B chain [Source:NCBI gene;Acc:608147]	protein_coding
ENSCAFG00000002941	306.305	-1.08861	0.47516	-2.68172	0.00732447	0.0720182	ME1	malic enzyme 1 [Source:VGNC Symbol;Acc:VGNC:43109]	protein_coding
ENSCAFG00000003472	26.2898	1.32685	0.520136	2.68135	0.00733266	0.0720182	TSPAN12	tetraspanin 12 [Source:VGNC Symbol;Acc:VGNC:47912]	protein_coding
ENSCAFG00000011077	23.879	-1.29884	0.550545	-2.68006	0.0073609	0.072045	ADARB1	adenosine deaminase, RNA specific B1 [Source:VGNC Symbol;Acc:VGNC:53019]	protein_coding
ENSCAFG00000020101	64.1723	0.696123	0.551482	2.68079	0.00734485	0.072045	ST6GALNAC4	ST6 N-acetylgalactosaminide alpha-2,6-sialyltransferase 4 [Source:VGNC Symbol;Acc:VGNC:46860]	protein_coding
ENSCAFG00000029053	42.6554	1.20346	0.48141	2.68032	0.00735524	0.072045	TRIB2	tribbles pseudokinase 2 [Source:VGNC Symbol;Acc:VGNC:47801]	protein_coding
ENSCAFG00000002037	42.02	1.21005	0.529007	2.67717	0.00742466	0.0724992	PLA2G7	phospholipase A2 group VII [Source:VGNC Symbol;Acc:VGNC:44632]	protein_coding
ENSCAFG00000005141	43.1167	1.17554	0.464878	2.6768	0.00743296	0.0724992	SHKBP1	SH3KBP1 binding protein 1 [Source:VGNC Symbol;Acc:VGNC:46149]	protein_coding
ENSCAFG00000010807	352.094	-0.934312	0.377183	-2.67725	0.00742295	0.0724992	PDCD4	programmed cell death 4 [Source:VGNC Symbol;Acc:VGNC:44338]	protein_coding
ENSCAFG00000001754	59.5994	-1.14992	0.471916	-2.67627	0.00744462	0.0725294	POT1	protection of telomeres 1 [Source:VGNC Symbol;Acc:VGNC:44823]	protein_coding
ENSCAFG00000010042	15.4986	0.740018	0.558624	2.67414	0.00749213	0.0729085	PARP3	poly(ADP-ribose) polymerase family member 3 [Source:NCBI gene;Acc:484745]	protein_coding
ENSCAFG00000005682	46.8951	1.18372	0.498147	2.67039	0.00757638	0.0736438	NGLY1	N-glycanase 1 [Source:VGNC Symbol;Acc:VGNC:43796]	protein_coding
ENSCAFG00000001029	22.9614	-0.548591	0.588694	-2.66838	0.00762191	0.0739762	TPD52L1	TPD52 like 1 [Source:VGNC Symbol;Acc:VGNC:47734]	protein_coding
ENSCAFG00000001312	61.8691	1.07106	0.502637	2.66811	0.00762803	0.0739762	CHCHD3	coiled-coil-helix-coiled-coil-helix domain containing 3 [Source:VGNC Symbol;Acc:VGNC:39195]	protein_coding
ENSCAFG00000004329	38.9313	1.03004	0.537953	2.66744	0.00764322	0.0740388	APBB1IP	amyloid beta precursor protein binding family B member 1 interacting protein [Source:VGNC Symbol;Acc:VGNC:37978]	protein_coding
ENSCAFG00000000020	39.4947	-1.0989	0.520471	-2.66549	0.00768759	0.0740833	TSHZ1	teashirt zinc finger homeobox 1 [Source:VGNC Symbol;Acc:VGNC:47903]	protein_coding
ENSCAFG00000006898	85.2305	-1.16469	0.445098	-2.66503	0.00769825	0.0740833	PDHX	pyruvate dehydrogenase complex component X [Source:VGNC Symbol;Acc:VGNC:44375]	protein_coding
ENSCAFG00000008683	179.236	-1.05149	0.576203	-2.6661	0.00767358	0.0740833		aldehyde dehydrogenase 2 family member [Source:NCBI gene;Acc:610941]	protein_coding
ENSCAFG00000013274	202.365	-0.917991	0.359783	-2.66494	0.00770025	0.0740833	DUSP16	dual specificity phosphatase 16 [Source:VGNC Symbol;Acc:VGNC:40130]	protein_coding
ENSCAFG00000014106	102.846	-0.920435	0.366069	-2.66549	0.00768769	0.0740833	ATG2A	autophagy related 2A [Source:VGNC Symbol;Acc:VGNC:38221]	protein_coding
ENSCAFG00000031602	20.1871	1.33072	0.534672	2.66511	0.0076963	0.0740833	XAF1	XIAP associated factor 1 [Source:VGNC Symbol;Acc:VGNC:48446]	protein_coding
ENSCAFG00000000590	28.6064	1.25961	0.511788	2.65996	0.00781489	0.0748464	PHAX	phosphorylated adaptor for RNA export [Source:VGNC Symbol;Acc:VGNC:51915]	protein_coding
ENSCAFG00000011592	34.6955	1.43469	0.514744	2.6603	0.00780709	0.0748464	TTC21B	tetratricopeptide repeat domain 21B [Source:VGNC Symbol;Acc:VGNC:47943]	protein_coding
ENSCAFG00000018266	447.026	-0.952974	0.566129	-2.66075	0.00779675	0.0748464	SLC6A14	solute carrier family 6 member 14 [Source:VGNC Symbol;Acc:VGNC:46457]	protein_coding
ENSCAFG00000018930	48.4837	1.11281	0.476439	2.66005	0.007813	0.0748464	GIT1	GIT ArfGAP 1 [Source:VGNC Symbol;Acc:VGNC:41229]	protein_coding
ENSCAFG00000007396	91.4745	1.09847	0.429496	2.65907	0.00783557	0.0749225	SLC25A46	solute carrier family 25 member 46 [Source:VGNC Symbol;Acc:VGNC:46316]	protein_coding
ENSCAFG00000030696	16.0085	1.14067	0.527431	2.65886	0.00784052	0.0749225		histone H4 [Source:NCBI gene;Acc:483167]	protein_coding
ENSCAFG00000000426	61.3188	1.29592	0.552383	2.65586	0.00791065	0.0755075	LYZ	lysozyme [Source:VGNC Symbol;Acc:VGNC:42901]	protein_coding
ENSCAFG00000017802	28.3336	1.02863	0.560846	2.65431	0.0079471	0.0757701	VRK1	VRK serine/threonine kinase 1 [Source:VGNC Symbol;Acc:VGNC:48302]	protein_coding
ENSCAFG00000000607	83.5172	-1.04054	0.406317	-2.65254	0.00798894	0.0760834	ABHD16A	abhydrolase domain containing 16A [Source:VGNC Symbol;Acc:VGNC:37464]	protein_coding
ENSCAFG00000016316	57.231	1.00093	0.474805	2.65129	0.0080184	0.0762783	PKN1	protein kinase N1 [Source:VGNC Symbol;Acc:VGNC:44611]	protein_coding
ENSCAFG00000008056	70.9261	-0.386006	0.582198	-2.65055	0.00803608	0.0763607	RYR3	ryanodine receptor 3 [Source:VGNC Symbol;Acc:VGNC:45823]	protein_coding
ENSCAFG00000005365	51.5076	1.27081	0.548232	2.64966	0.00805733	0.0763914	DGAT2	diacylglycerol O-acyltransferase 2 [Source:VGNC Symbol;Acc:VGNC:39913]	protein_coding
ENSCAFG00000008343	398.205	0.907492	0.361719	2.64976	0.00805501	0.0763914	TM4SF1	transmembrane 4 L six family member 1 [Source:VGNC Symbol;Acc:VGNC:52907]	protein_coding
ENSCAFG00000006069	73.8832	1.26808	0.549754	2.64689	0.00812348	0.0769325	COL4A2	collagen type IV alpha 2 chain [Source:VGNC Symbol;Acc:VGNC:39474]	protein_coding
ENSCAFG00000008068	22.0715	-1.16665	0.55225	-2.64492	0.00817101	0.0772963	TBC1D12	TBC1 domain family member 12 [Source:VGNC Symbol;Acc:VGNC:47131]	protein_coding
ENSCAFG00000010602	207.168	-1.11238	0.494929	-2.64432	0.00818562	0.0773481	ELF3	E74 like ETS transcription factor 3 [Source:VGNC Symbol;Acc:VGNC:40300]	protein_coding
ENSCAFG00000013234	163.545	1.03022	0.418313	2.64238	0.00823255	0.077705	LAMC1	laminin subunit gamma 1 [Source:VGNC Symbol;Acc:VGNC:42571]	protein_coding
ENSCAFG00000029975	107.656	-1.22032	0.442422	-2.63991	0.0082927	0.0781857	LAMTOR3	late endosomal/lysosomal adaptor, MAPK and MTOR activator 3 [Source:VGNC Symbol;Acc:VGNC:42578]	protein_coding
ENSCAFG00000001087	113.327	-0.763967	0.505519	-2.63831	0.00833204	0.0784693	GSDMC	gasdermin C [Source:VGNC Symbol;Acc:VGNC:49925]	protein_coding
ENSCAFG00000007416	31.8204	1.22923	0.543371	2.63702	0.00836389	0.0786158	WEE1	WEE1 G2 checkpoint kinase [Source:VGNC Symbol;Acc:VGNC:48402]	protein_coding
ENSCAFG00000019355	159.76	-0.867855	0.330485	-2.63692	0.00836614	0.0786158	PLEKHN1	pleckstrin homology domain containing N1 [Source:VGNC Symbol;Acc:VGNC:44686]	protein_coding
ENSCAFG00000002377	29.0545	0.941294	0.52909	2.63628	0.00838215	0.078679	POLR1E	RNA polymerase I subunit E [Source:VGNC Symbol;Acc:VGNC:44791]	protein_coding
ENSCAFG00000005535	97.4633	-1.15351	0.491182	-2.6351	0.00841128	0.078865	SRGAP3	SLIT-ROBO Rho GTPase activating protein 3 [Source:VGNC Symbol;Acc:VGNC:46802]	protein_coding
ENSCAFG00000002015	55.6378	1.15518	0.440946	2.63389	0.00844134	0.0790595		LIM zinc finger domain containing 1 [Source:NCBI gene;Acc:474540]	protein_coding
ENSCAFG00000001337	16.6119	-0.864873	0.574226	-2.63301	0.00846327	0.07909	SYNGR1	synaptogyrin 1 [Source:HGNC Symbol;Acc:HGNC:11498]	protein_coding
ENSCAFG00000004844	178.294	-0.796943	0.309046	-2.63329	0.00845624	0.07909	RALB	RAS like proto-oncogene B [Source:VGNC Symbol;Acc:VGNC:45331]	protein_coding
ENSCAFG00000000437	135.696	1.05576	0.437192	2.63229	0.00848125	0.0791708	PPP1R18	protein phosphatase 1 regulatory subunit 18 [Source:VGNC Symbol;Acc:VGNC:57230]	protein_coding
ENSCAFG00000014424	26.7326	1.21113	0.559805	2.62922	0.00855806	0.0798	EMG1	EMG1, N1-specific pseudouridine methyltransferase [Source:VGNC Symbol;Acc:VGNC:58012]	protein_coding
ENSCAFG00000018466	43.5	1.28971	0.552044	2.62661	0.00862391	0.0803255	ADAP2	ArfGAP with dual PH domains 2 [Source:VGNC Symbol;Acc:VGNC:37611]	protein_coding
ENSCAFG00000003428	34.152	1.11576	0.517523	2.62504	0.00866379	0.0805372	NUP62	nucleoporin 62 [Source:VGNC Symbol;Acc:VGNC:44059]	protein_coding
ENSCAFG00000023463	101.599	-1.08286	0.500656	-2.62497	0.00866563	0.0805372	ITPR1	inositol 1,4,5-trisphosphate receptor type 1 [Source:VGNC Symbol;Acc:VGNC:42157]	protein_coding
ENSCAFG00000001411	125.924	-0.918417	0.404525	-2.62349	0.00870349	0.0806239	STK38	serine/threonine kinase 38 [Source:VGNC Symbol;Acc:VGNC:46919]	protein_coding
ENSCAFG00000008626	62.8302	-1.1185	0.494285	-2.62381	0.00869517	0.0806239	P2RY1	purinergic receptor P2Y1 [Source:VGNC Symbol;Acc:VGNC:44213]	protein_coding
ENSCAFG00000010196	121.274	0.917807	0.37509	2.62403	0.00868962	0.0806239	CCDC34	coiled-coil domain containing 34 [Source:NCBI gene;Acc:476895]	protein_coding
ENSCAFG00000019977	32.0487	-0.0393638	0.580667	-2.62264	0.00872524	0.080737	HSD17B2	hydroxysteroid 17-beta dehydrogenase 2 [Source:VGNC Symbol;Acc:VGNC:41805]	protein_coding
ENSCAFG00000015936	134.799	-1.16882	0.433257	-2.62123	0.00876143	0.0809835	EPHA4	EPH receptor A4 [Source:VGNC Symbol;Acc:VGNC:40407]	protein_coding
ENSCAFG00000008657	18.983	1.09197	0.569457	2.61783	0.0088491	0.0817048	KATNB1	katanin regulatory subunit B1 [Source:VGNC Symbol;Acc:VGNC:54758]	protein_coding
ENSCAFG00000017691	171.383	0.941624	0.349551	2.61693	0.00887237	0.0818305	ILF3	interleukin enhancer binding factor 3 [Source:VGNC Symbol;Acc:VGNC:42000]	protein_coding
ENSCAFG00000012085	117.165	1.03132	0.497922	2.6161	0.00889401	0.0818519	ABCC5	ATP binding cassette subfamily C member 5 [Source:VGNC Symbol;Acc:VGNC:37442]	protein_coding
ENSCAFG00000012621	28.1753	0.954185	0.527974	2.61637	0.0088871	0.0818519	LY9	lymphocyte antigen 9 [Source:VGNC Symbol;Acc:VGNC:42877]	protein_coding
ENSCAFG00000017192	63.0724	1.19832	0.517853	2.61546	0.00891083	0.0819178	HMMR	hyaluronan mediated motility receptor [Source:VGNC Symbol;Acc:VGNC:41718]	protein_coding
ENSCAFG00000025273	40.2807	1.18727	0.482894	2.61042	0.00904323	0.0830449	TMEM65	transmembrane protein 65 [Source:VGNC Symbol;Acc:VGNC:47598]	protein_coding
ENSCAFG00000009212	215.782	-0.877756	0.491406	-2.60987	0.00905754	0.0830863	GMDS	GDP-mannose 4,6-dehydratase [Source:NCBI gene;Acc:488189]	protein_coding
ENSCAFG00000002296	168.177	0.975794	0.394653	2.60198	0.00926875	0.0846572	POLR2B	RNA polymerase II subunit B [Source:VGNC Symbol;Acc:VGNC:44793]	protein_coding
ENSCAFG00000008082	38.3275	-0.527716	0.581821	-2.60245	0.00925605	0.0846572	RASSF10	Ras association domain family member 10 [Source:VGNC Symbol;Acc:VGNC:45379]	protein_coding
ENSCAFG00000019428	141.284	0.949	0.382979	2.60215	0.00926422	0.0846572	HCFC1	host cell factor C1 [Source:VGNC Symbol;Acc:VGNC:41615]	protein_coding
ENSCAFG00000023783	83.167	0.907609	0.518621	2.60295	0.0092426	0.0846572	ZBP1	Z-DNA binding protein 1 [Source:VGNC Symbol;Acc:VGNC:54745]	protein_coding
ENSCAFG00000017605	26.6592	1.16307	0.554946	2.60037	0.00931241	0.0849644	MRPL22	mitochondrial ribosomal protein L22 [Source:VGNC Symbol;Acc:VGNC:43386]	protein_coding
ENSCAFG00000001400	185.27	0.915214	0.355092	2.59913	0.00934613	0.0851805	PUF60	poly(U) binding splicing factor 60 [Source:VGNC Symbol;Acc:VGNC:51779]	protein_coding
ENSCAFG00000003376	58.6362	0.907978	0.541221	2.59834	0.0093677	0.0852853	CSF3R	colony stimulating factor 3 receptor [Source:VGNC Symbol;Acc:VGNC:39658]	protein_coding
ENSCAFG00000008767	97.2274	0.982884	0.410119	2.59723	0.00939802	0.085378	WNT10B	Wnt family member 10B [Source:NCBI gene;Acc:486561]	protein_coding
ENSCAFG00000014818	68.9912	0.997675	0.467385	2.59726	0.00939706	0.085378	PPP3CB	protein phosphatase 3 catalytic subunit beta [Source:VGNC Symbol;Acc:VGNC:44919]	protein_coding
ENSCAFG00000010482	18.5929	-0.568458	0.58813	-2.59655	0.00941641	0.0854534		thiamine transporter 2 [Source:NCBI gene;Acc:486151]	protein_coding
ENSCAFG00000005396	42.578	-0.528092	0.545896	-2.59552	0.00944483	0.0856196	CMTM6	CKLF like MARVEL transmembrane domain containing 6 [Source:VGNC Symbol;Acc:VGNC:39383]	protein_coding
ENSCAFG00000002078	72.1585	0.967326	0.516396	2.59285	0.0095183	0.086131		TNF receptor superfamily member 21 [Source:NCBI gene;Acc:609964]	protein_coding
ENSCAFG00000016842	16.78	1.23986	0.560696	2.59268	0.00952313	0.086131	RIOX1	ribosomal oxygenase 1 [Source:VGNC Symbol;Acc:VGNC:45592]	protein_coding
ENSCAFG00000032127	13.0962	1.10087	0.576216	2.59237	0.00953172	0.086131	CHST11	carbohydrate sulfotransferase 11 [Source:VGNC Symbol;Acc:VGNC:39251]	protein_coding
ENSCAFG00000006334	22.196	-0.533115	0.584674	-2.59055	0.00958228	0.0864036	GRTP1	growth hormone regulated TBC protein 1 [Source:VGNC Symbol;Acc:VGNC:41520]	protein_coding
ENSCAFG00000032746	440.568	-0.917322	0.397351	-2.5907	0.00957818	0.0864036	MXD1	MAX dimerization protein 1 [Source:VGNC Symbol;Acc:VGNC:43513]	protein_coding
ENSCAFG00000013458	225.362	0.75339	0.294246	2.58812	0.00965013	0.086923	ATP13A3	ATPase 13A3 [Source:VGNC Symbol;Acc:VGNC:38243]	protein_coding
ENSCAFG00000000772	81.8998	0.823179	0.316911	2.58176	0.00982991	0.0884483	QKI	QKI, KH domain containing RNA binding [Source:VGNC Symbol;Acc:VGNC:45232]	protein_coding
ENSCAFG00000010590	36.2456	1.22918	0.485361	2.5812	0.00984562	0.0884957	NPRL2	NPR2 like, GATOR1 complex subunit [Source:VGNC Symbol;Acc:VGNC:43930]	protein_coding
ENSCAFG00000001990	186.563	1.08146	0.410589	2.58054	0.00986462	0.0885725	OCIAD1	OCIA domain containing 1 [Source:VGNC Symbol;Acc:VGNC:44092]	protein_coding
ENSCAFG00000005636	46.8089	-0.519642	0.579188	-2.58003	0.00987929	0.0886104	CARD14	caspase recruitment domain family member 14 [Source:VGNC Symbol;Acc:VGNC:38715]	protein_coding
ENSCAFG00000001379	23.8542	-0.994291	0.556845	-2.57479	0.0100302	0.0898687	JOSD1	Josephin domain containing 1 [Source:VGNC Symbol;Acc:VGNC:42192]	protein_coding
ENSCAFG00000008661	158.986	0.967836	0.405356	2.57255	0.0100952	0.0903556			protein_coding
ENSCAFG00000018170	9.61166	-0.958961	0.58832	-2.57147	0.0101266	0.0905416	INSR	insulin receptor [Source:VGNC Symbol;Acc:VGNC:42043]	protein_coding
ENSCAFG00000002058	33.3511	-1.11461	0.565421	-2.56986	0.0101738	0.0907721	TESK1	testis associated actin remodelling kinase 1 [Source:VGNC Symbol;Acc:VGNC:56071]	protein_coding
ENSCAFG00000009641	71.7633	0.839071	0.53808	2.56991	0.0101726	0.0907721	PI3	peptidase inhibitor 3 [Source:VGNC Symbol;Acc:VGNC:44516]	protein_coding
ENSCAFG00000003408	217.207	0.81342	0.314895	2.5695	0.0101846	0.0907724	CAPZA2	capping actin protein of muscle Z-line subunit alpha 2 [Source:VGNC Symbol;Acc:VGNC:38711]	protein_coding
ENSCAFG00000000432	107.669	0.889353	0.35948	2.56756	0.0102416	0.0911844	CCT2	chaperonin containing TCP1 subunit 2 [Source:VGNC Symbol;Acc:VGNC:38922]	protein_coding
ENSCAFG00000011191	29.928	1.1191	0.515889	2.56623	0.010281	0.0913578	MRPL52	mitochondrial ribosomal protein L52 [Source:VGNC Symbol;Acc:VGNC:43405]	protein_coding
ENSCAFG00000013056	66.8107	1.14193	0.467259	2.56589	0.0102912	0.0913578	ZGPAT	zinc finger CCCH-type and G-patch domain containing [Source:VGNC Symbol;Acc:VGNC:54747]	protein_coding
ENSCAFG00000013440	13.0883	1.21581	0.588891	2.56581	0.0102934	0.0913578	ADAM8	ADAM metallopeptidase domain 8 [Source:VGNC Symbol;Acc:VGNC:37587]	protein_coding
ENSCAFG00000007166	20.9989	0.952259	0.555108	2.56421	0.0103412	0.0914949	SMIM15	small integral membrane protein 15 [Source:VGNC Symbol;Acc:VGNC:54868]	protein_coding
ENSCAFG00000010062	164.734	1.03399	0.394168	2.5644	0.0103356	0.0914949	NOLC1	nucleolar and coiled-body phosphoprotein 1 [Source:VGNC Symbol;Acc:VGNC:43885]	protein_coding
ENSCAFG00000017053	545.435	0.704103	0.277087	2.56447	0.0103335	0.0914949	PPIB	peptidylprolyl isomerase B [Source:VGNC Symbol;Acc:VGNC:44849]	protein_coding
ENSCAFG00000005330	103.891	-1.08386	0.452273	-2.56151	0.0104219	0.0921127	SH2D4A	SH2 domain containing 4A [Source:VGNC Symbol;Acc:VGNC:46114]	protein_coding
ENSCAFG00000004711	59.1317	-1.17922	0.510853	-2.56052	0.0104516	0.0921139	KCTD2	potassium channel tetramerization domain containing 2 [Source:VGNC Symbol;Acc:VGNC:42305]	protein_coding
ENSCAFG00000012345	70.2969	1.2543	0.500693	2.56083	0.0104424	0.0921139	SEC24D	SEC24 homolog D, COPII coat complex component [Source:VGNC Symbol;Acc:VGNC:45975]	protein_coding
ENSCAFG00000014178	71.7163	1.17991	0.438451	2.56042	0.0104546	0.0921139	RANBP1	RAN binding protein 1 [Source:VGNC Symbol;Acc:VGNC:52960]	protein_coding
ENSCAFG00000019360	37.5306	1.04218	0.481159	2.55687	0.0105618	0.092961		amidohydrolase domain containing 2 [Source:NCBI gene;Acc:479876]	protein_coding
ENSCAFG00000000360	107.126	1.00762	0.428583	2.55638	0.0105767	0.0929962	SQSTM1	sequestosome 1 [Source:VGNC Symbol;Acc:VGNC:46787]	protein_coding
ENSCAFG00000001985	26.6103	1.14548	0.547556	2.55424	0.0106418	0.0934718		NFKB inhibitor epsilon [Source:NCBI gene;Acc:102155642]	protein_coding
ENSCAFG00000007238	33.6604	0.686115	0.524839	2.55351	0.0106644	0.093573	PDCD2L	programmed cell death 2 like [Source:VGNC Symbol;Acc:VGNC:53750]	protein_coding
ENSCAFG00000008465	30.8216	1.03025	0.510607	2.55228	0.0107022	0.0938019	FMNL3	formin like 3 [Source:VGNC Symbol;Acc:VGNC:40915]	protein_coding
ENSCAFG00000013013	90.2172	0.904276	0.372911	2.55179	0.0107171	0.0938019	RNF168	ring finger protein 168 [Source:VGNC Symbol;Acc:VGNC:45643]	protein_coding
ENSCAFG00000019095	92.6676	-0.982296	0.439145	-2.55158	0.0107237	0.0938019	STAP2	signal transducing adaptor family member 2 [Source:VGNC Symbol;Acc:VGNC:46879]	protein_coding
ENSCAFG00000012694	117.956	-1.03005	0.449404	-2.54917	0.0107979	0.0943538	ANK3	ankyrin 3 [Source:VGNC Symbol;Acc:VGNC:37867]	protein_coding
ENSCAFG00000010284	19.8137	-1.51026	0.545272	-2.5481	0.0108312	0.0944502	GPLD1	glycosylphosphatidylinositol specific phospholipase D1 [Source:VGNC Symbol;Acc:VGNC:41384]	protein_coding
ENSCAFG00000018419	27.5449	1.11955	0.532212	2.54831	0.0108246	0.0944502	2019-09-06	septin 6 [Source:VGNC Symbol;Acc:VGNC:46015]	protein_coding
ENSCAFG00000017729	105.108	1.08739	0.435313	2.54746	0.0108511	0.094526	ATG2B	autophagy related 2B [Source:VGNC Symbol;Acc:VGNC:38222]	protein_coding
ENSCAFG00000008919	29.146	-1.1181	0.523085	-2.5457	0.010906	0.0949066	RASGEF1B	RasGEF domain family member 1B [Source:VGNC Symbol;Acc:VGNC:45368]	protein_coding
ENSCAFG00000006813	54.6088	-0.970033	0.387698	-2.54458	0.010941	0.0950164	TRAF6	TNF receptor associated factor 6 [Source:VGNC Symbol;Acc:VGNC:52058]	protein_coding
ENSCAFG00000016961	51.0251	1.26409	0.493641	2.5448	0.010934	0.0950164	LCP2	lymphocyte cytosolic protein 2 [Source:VGNC Symbol;Acc:VGNC:42615]	protein_coding
ENSCAFG00000000285	97.3482	-1.10701	0.488641	-2.54353	0.0109739	0.0951067	CITED2	Cbp/p300 interacting transactivator with Glu/Asp rich carboxy-terminal domain 2 [Source:VGNC Symbol;Acc:VGNC:39284]	protein_coding
ENSCAFG00000013078	219.725	-0.833217	0.439546	-2.54384	0.0109642	0.0951067	CST6	cystatin E/M [Source:VGNC Symbol;Acc:VGNC:39678]	protein_coding
ENSCAFG00000009500	34.6721	-1.27044	0.514849	-2.54066	0.0110643	0.0957922	AKTIP	AKT interacting protein [Source:VGNC Symbol;Acc:VGNC:37774]	protein_coding
ENSCAFG00000006021	28.6328	1.30259	0.540996	2.53962	0.0110973	0.0959555		methyltransferase like 6 [Source:NCBI gene;Acc:477061]	protein_coding
ENSCAFG00000007638	191.17	0.809705	0.327335	2.53935	0.0111058	0.0959555	CTR9	CTR9 homolog, Paf1/RNA polymerase II complex component [Source:VGNC Symbol;Acc:VGNC:39706]	protein_coding
ENSCAFG00000015201	169.683	0.92147	0.358717	2.53737	0.0111689	0.0964025	SNAP29	synaptosome associated protein 29 [Source:VGNC Symbol;Acc:VGNC:46589]	protein_coding
ENSCAFG00000002147	24.1865	-0.602507	0.581751	-2.53588	0.0112166	0.096716	IL1R1	interleukin 1 receptor type 1 [Source:VGNC Symbol;Acc:VGNC:41958]	protein_coding
ENSCAFG00000019525	12.8891	-1.30376	0.550335	-2.53337	0.0112972	0.0972136	NPDC1	neural proliferation, differentiation and control 1 [Source:VGNC Symbol;Acc:VGNC:43915]	protein_coding
ENSCAFG00000032522	44.328	1.0955	0.463902	2.53371	0.0112863	0.0972136			protein_coding
ENSCAFG00000005128	184.582	1.18248	0.45981	2.53291	0.0113121	0.0972426	ENTPD3	ectonucleoside triphosphate diphosphohydrolase 3 [Source:VGNC Symbol;Acc:VGNC:40382]	protein_coding
ENSCAFG00000015282	144.015	-0.901448	0.363582	-2.53236	0.0113298	0.0972567	GGT6	gamma-glutamyltransferase 6 [Source:VGNC Symbol;Acc:VGNC:41202]	protein_coding
ENSCAFG00000023575	43.3357	-1.13311	0.483177	-2.53215	0.0113367	0.0972567	MINDY3	MINDY lysine 48 deubiquitinase 3 [Source:VGNC Symbol;Acc:VGNC:49794]	protein_coding
ENSCAFG00000003372	16.1425	1.33379	0.545277	2.53129	0.0113645	0.0973972	ITGB1BP1	integrin subunit beta 1 binding protein 1 [Source:VGNC Symbol;Acc:VGNC:42137]	protein_coding
ENSCAFG00000029396	27.5507	0.711384	0.559278	2.52982	0.0114121	0.0977059	BASP1	brain abundant membrane attached signal protein 1 [Source:VGNC Symbol;Acc:VGNC:38384]	protein_coding
ENSCAFG00000003410	35.3375	1.2653	0.514267	2.52852	0.0114544	0.0978706	ST7	suppression of tumorigenicity 7 [Source:VGNC Symbol;Acc:VGNC:49656]	protein_coding
ENSCAFG00000016010	131.702	0.865622	0.50822	2.5288	0.0114455	0.0978706	FSCN1	fascin actin-bundling protein 1 [Source:VGNC Symbol;Acc:VGNC:40990]	protein_coding
ENSCAFG00000008143	17.861	-1.13253	0.576628	-2.52681	0.0115105	0.0981156	MSRA	methionine sulfoxide reductase A [Source:VGNC Symbol;Acc:VGNC:43449]	protein_coding
ENSCAFG00000009001	46.8254	1.1689	0.53622	2.52623	0.0115294	0.0981156	DOCK5	dedicator of cytokinesis 5 [Source:VGNC Symbol;Acc:VGNC:40049]	protein_coding
ENSCAFG00000009082	129.009	-0.914517	0.346154	-2.5272	0.0114977	0.0981156	PLCG1	phospholipase C gamma 1 [Source:VGNC Symbol;Acc:VGNC:44651]	protein_coding
ENSCAFG00000020330	280.263	-0.844252	0.36175	-2.52647	0.0115214	0.0981156	ADGRL2	adhesion G protein-coupled receptor L2 [Source:VGNC Symbol;Acc:VGNC:37651]	protein_coding
ENSCAFG00000002215	296.464	-0.896459	0.344145	-2.52484	0.0115753	0.0984071	RPL31	ribosomal protein L31 [Source:NCBI gene;Acc:111089948]	protein_coding
ENSCAFG00000012888	64.2307	0.878496	0.494368	2.52284	0.011641	0.0988671	RSRP1	arginine and serine rich protein 1 [Source:VGNC Symbol;Acc:VGNC:54772]	protein_coding
ENSCAFG00000012089	44.8965	0.984729	0.496703	2.52133	0.0116912	0.0991556		serine/threonine-protein phosphatase 4 regulatory subunit 1-like [Source:NCBI gene;Acc:477273]	protein_coding
ENSCAFG00000019980	14.6909	0.830982	0.569067	2.52111	0.0116984	0.0991556	TOR1A	torsin family 1 member A [Source:VGNC Symbol;Acc:VGNC:47713]	protein_coding
ENSCAFG00000007205	78.326	-1.06455	0.477118	-2.51622	0.0118621	0.100342	C20H3orf67	chromosome 20 C3orf67 homolog [Source:VGNC Symbol;Acc:VGNC:54583]	protein_coding
ENSCAFG00000018862	123.793	-1.03778	0.448478	-2.51657	0.0118503	0.100342	PTPN2	protein tyrosine phosphatase, non-receptor type 2 [Source:VGNC Symbol;Acc:VGNC:45172]	protein_coding
ENSCAFG00000017181	92.2852	-0.923715	0.404106	-2.51501	0.0119029	0.100587	MAT2B	methionine adenosyltransferase 2B [Source:VGNC Symbol;Acc:VGNC:43038]	protein_coding
ENSCAFG00000013521	34.8049	1.10574	0.514318	2.51372	0.0119466	0.100856	POLA1	DNA polymerase alpha 1, catalytic subunit [Source:VGNC Symbol;Acc:VGNC:44771]	protein_coding
ENSCAFG00000023230	201.705	-1.0562	0.589248	-2.51273	0.01198	0.101037		mesothelin [Source:NCBI gene;Acc:611363]	protein_coding
ENSCAFG00000008586	127.721	1.37439	0.517006	2.50981	0.0120797	0.101062	ADAMTS1	ADAM metallopeptidase with thrombospondin type 1 motif 1 [Source:VGNC Symbol;Acc:VGNC:37590]	protein_coding
ENSCAFG00000010118	58.891	1.0188	0.473854	2.50992	0.0120758	0.101062	MTRR	5-methyltetrahydrofolate-homocysteine methyltransferase reductase [Source:VGNC Symbol;Acc:VGNC:49927]	protein_coding
ENSCAFG00000013075	37.4781	1.07144	0.556066	2.50951	0.0120899	0.101062	SH3KBP1	SH3 domain containing kinase binding protein 1 [Source:VGNC Symbol;Acc:VGNC:46129]	protein_coding
ENSCAFG00000015383	262.776	1.0535	0.404802	2.5095	0.0120902	0.101062	TNFSF10	TNF superfamily member 10 [Source:VGNC Symbol;Acc:VGNC:47669]	protein_coding
ENSCAFG00000016160	45.4372	-0.91187	0.499262	-2.51055	0.0120544	0.101062	EPHX1	epoxide hydrolase 1 [Source:VGNC Symbol;Acc:VGNC:40415]	protein_coding
ENSCAFG00000017072	90.4234	-1.08658	0.516532	-2.50952	0.0120895	0.101062		ephrin A3 [Source:NCBI gene;Acc:100856705]	protein_coding
ENSCAFG00000018267	39.6344	1.04951	0.49902	2.51128	0.0120293	0.101062	TOP3A	DNA topoisomerase III alpha [Source:VGNC Symbol;Acc:VGNC:49633]	protein_coding
ENSCAFG00000019933	29.2048	1.35017	0.578203	2.51161	0.0120181	0.101062	HENMT1	HEN methyltransferase 1 [Source:VGNC Symbol;Acc:VGNC:41656]	protein_coding
ENSCAFG00000023345	14.5622	0.750754	0.591691	2.51122	0.0120314	0.101062	CALHM6	calcium homeostasis modulator family member 6 [Source:VGNC Symbol;Acc:VGNC:38671]	protein_coding
ENSCAFG00000000330	45.1278	1.08274	0.534473	2.50901	0.0121071	0.101103	FBXO30	F-box protein 30 [Source:VGNC Symbol;Acc:VGNC:40772]	protein_coding
ENSCAFG00000006838	34.5162	-1.19032	0.482675	-2.50813	0.0121372	0.101139	PLPP1	phospholipid phosphatase 1 [Source:VGNC Symbol;Acc:VGNC:44705]	protein_coding
ENSCAFG00000012552	43.3448	-1.04403	0.423259	-2.50758	0.012156	0.101139	SS18L1	SS18L1, nBAF chromatin remodeling complex subunit [Source:VGNC Symbol;Acc:VGNC:46824]	protein_coding
ENSCAFG00000013401	310.315	-0.847743	0.345143	-2.50749	0.0121591	0.101139	YBX3	Y-box binding protein 3 [Source:VGNC Symbol;Acc:VGNC:48480]	protein_coding
ENSCAFG00000014256	24.1384	0.543314	0.584917	2.50777	0.0121497	0.101139		membrane cofactor protein-like [Source:NCBI gene;Acc:102156626]	protein_coding
ENSCAFG00000009877	97.877	1.22854	0.494795	2.50607	0.0122081	0.101416	ITGB6	integrin subunit beta 6 [Source:VGNC Symbol;Acc:VGNC:42141]	protein_coding
ENSCAFG00000012912	174.397	-1.00529	0.40459	-2.50583	0.0122163	0.101416	DHX32	DEAH-box helicase 32 (putative) [Source:VGNC Symbol;Acc:VGNC:52988]	protein_coding
ENSCAFG00000011253	54.1362	1.03695	0.462817	2.5044	0.012266	0.101729	INTS13	integrator complex subunit 13 [Source:VGNC Symbol;Acc:VGNC:42049]	protein_coding
ENSCAFG00000017801	39.6548	-1.3436	0.498799	-2.5029	0.012318	0.10206	MOCOS	molybdenum cofactor sulfurase [Source:VGNC Symbol;Acc:VGNC:43305]	protein_coding
ENSCAFG00000013367	48.3217	1.42174	0.537703	2.50156	0.0123647	0.102347	HIP1	huntingtin interacting protein 1 [Source:VGNC Symbol;Acc:VGNC:41691]	protein_coding
ENSCAFG00000007199	23.0556	0.963982	0.582201	2.49999	0.0124198	0.102702		keratin 8 [Source:NCBI gene;Acc:486513]	protein_coding
ENSCAFG00000001818	85.685	1.10867	0.483795	2.49658	0.0125397	0.103593	DNAJA1	DnaJ heat shock protein family (Hsp40) member A1 [Source:VGNC Symbol;Acc:VGNC:51708]	protein_coding
ENSCAFG00000017530	138.755	0.970562	0.421813	2.4939	0.0126347	0.104276	ILF2	interleukin enhancer binding factor 2 [Source:VGNC Symbol;Acc:VGNC:41999]	protein_coding
ENSCAFG00000011992	29.4463	1.12355	0.532139	2.49113	0.0127338	0.104992	WDR6	WD repeat domain 6 [Source:VGNC Symbol;Acc:VGNC:48378]	protein_coding
ENSCAFG00000019861	18.7008	1.3635	0.540485	2.49064	0.0127514	0.105035	GALNS	galactosamine (N-acetyl)-6-sulfatase [Source:VGNC Symbol;Acc:VGNC:53388]	protein_coding
ENSCAFG00000002471	59.802	1.07783	0.517098	2.48732	0.012871	0.105917	TRIM14	tripartite motif containing 14 [Source:VGNC Symbol;Acc:VGNC:47806]	protein_coding
ENSCAFG00000006963	36.4494	0.874974	0.523976	2.48696	0.0128839	0.10592	AAAS	aladin WD repeat nucleoporin [Source:VGNC Symbol;Acc:VGNC:37402]	protein_coding
ENSCAFG00000001588	31.2214	1.05155	0.524579	2.48549	0.0129374	0.106097	SLC52A1	solute carrier family 52 member 2 [Source:NCBI gene;Acc:475125]	protein_coding
ENSCAFG00000004249	208.285	0.827946	0.34997	2.48533	0.012943	0.106097	ARHGAP21	Rho GTPase activating protein 21 [Source:VGNC Symbol;Acc:VGNC:38051]	protein_coding
ENSCAFG00000014065	113.149	0.879968	0.405643	2.48567	0.0129306	0.106097	EFTUD2	elongation factor Tu GTP binding domain containing 2 [Source:VGNC Symbol;Acc:VGNC:40234]	protein_coding
ENSCAFG00000016522	101.2	0.972877	0.442664	2.48465	0.0129677	0.106198	PLOD1	Canis lupus familiaris procollagen-lysine,2-oxoglutarate 5-dioxygenase 1 (PLOD1), mRNA. [Source:RefSeq mRNA;Acc:NM_001284442]	protein_coding
ENSCAFG00000013015	81.7454	1.20342	0.500679	2.48258	0.0130434	0.106714		low affinity immunoglobulin gamma Fc region receptor III [Source:NCBI gene;Acc:478984]	protein_coding
ENSCAFG00000017553	1192.35	-0.92045	0.38556	-2.48178	0.0130727	0.106851	S100A6	S100 calcium binding protein A6 [Source:VGNC Symbol;Acc:VGNC:45832]	protein_coding
ENSCAFG00000012388	51.3668	-0.936154	0.427098	-2.48016	0.0131324	0.107132	RBM4	RNA-binding protein 14 [Source:NCBI gene;Acc:610648]	protein_coding
ENSCAFG00000030772	23.827	1.12304	0.556651	2.48039	0.0131239	0.107132	PALB2	partner and localizer of BRCA2 [Source:VGNC Symbol;Acc:VGNC:44245]	protein_coding
ENSCAFG00000003799	38.9647	1.18657	0.537724	2.47681	0.0132563	0.108038	C19H4orf33	chromosome 19 C4orf33 homolog [Source:VGNC Symbol;Acc:VGNC:52505]	protein_coding
ENSCAFG00000028508	36.0195	-1.25086	0.561751	-2.47645	0.0132695	0.108042	CD59	CD59 molecule [Source:VGNC Symbol;Acc:VGNC:56087]	protein_coding
ENSCAFG00000017793	258.767	-0.846232	0.356777	-2.47597	0.0132876	0.108086	USP32	ubiquitin specific peptidase 32 [Source:VGNC Symbol;Acc:VGNC:48188]	protein_coding
ENSCAFG00000010511	96.285	1.09397	0.453069	2.47519	0.0133165	0.108117	OASL	2'-5'-oligoadenylate synthetase like [Source:VGNC Symbol;Acc:VGNC:44089]	protein_coding
ENSCAFG00000014068	121.472	-0.928017	0.437769	-2.4745	0.0133424	0.108117	ZDHHC3	zinc finger DHHC-type containing 3 [Source:VGNC Symbol;Acc:VGNC:48591]	protein_coding
ENSCAFG00000016678	315.206	0.846122	0.345208	2.47473	0.0133338	0.108117	KPNB1	karyopherin subunit beta 1 [Source:VGNC Symbol;Acc:VGNC:42506]	protein_coding
ENSCAFG00000018237	21.21	-1.03889	0.588171	-2.47505	0.0133217	0.108117	SLC5A10	solute carrier family 5 member 10 [Source:VGNC Symbol;Acc:VGNC:46443]	protein_coding
ENSCAFG00000000784	58.3507	-1.11069	0.506712	-2.47088	0.0134782	0.109009	TTC38	tetratricopeptide repeat domain 38 [Source:VGNC Symbol;Acc:VGNC:47956]	protein_coding
ENSCAFG00000013883	186.968	-0.938661	0.371094	-2.47115	0.0134677	0.109009		MIA SH3 domain ER export factor 2 [Source:NCBI gene;Acc:480298]	protein_coding
ENSCAFG00000004443	167.857	-1.12349	0.442005	-2.4689	0.0135531	0.109155	FOSB	FosB proto-oncogene, AP-1 transcription factor subunit [Source:VGNC Symbol;Acc:VGNC:40941]	protein_coding
ENSCAFG00000006176	424.762	-0.816466	0.339859	-2.4687	0.0135606	0.109155	RAB11FIP1	glutamic-oxaloacetic transaminase 1 like 1 [Source:NCBI gene;Acc:475591]	protein_coding
ENSCAFG00000018401	23.6254	1.28948	0.577314	2.46957	0.0135276	0.109155	JAG2	jagged canonical Notch ligand 2 [Source:VGNC Symbol;Acc:VGNC:42173]	protein_coding
ENSCAFG00000028570	38.7916	-1.06455	0.447084	-2.46872	0.0135598	0.109155	DUSP3	dual specificity phosphatase 3 [Source:VGNC Symbol;Acc:VGNC:53236]	protein_coding
ENSCAFG00000029786	88.1483	-0.986174	0.43162	-2.46905	0.0135472	0.109155	BDKRB2	bradykinin receptor B2 [Source:VGNC Symbol;Acc:VGNC:38425]	protein_coding
ENSCAFG00000010881	61.18	-0.979897	0.465881	-2.46826	0.0135773	0.109185	IGF1R	insulin like growth factor 1 receptor [Source:VGNC Symbol;Acc:VGNC:41896]	protein_coding
ENSCAFG00000000415	111.02	1.03689	0.459428	2.46653	0.013643	0.109353	RAP1B	RAP1B, member of RAS oncogene family [Source:NCBI gene;Acc:608981]	protein_coding
ENSCAFG00000000619	846.317	0.767688	0.308242	2.46635	0.0136497	0.109353	UBR5	ubiquitin protein ligase E3 component n-recognin 5 [Source:VGNC Symbol;Acc:VGNC:48092]	protein_coding
ENSCAFG00000013239	37.8246	1.08022	0.537759	2.46711	0.0136208	0.109353	SCRN3	secernin 3 [Source:VGNC Symbol;Acc:VGNC:45933]	protein_coding
ENSCAFG00000013388	35.6835	1.28455	0.508652	2.46651	0.0136436	0.109353	ACOT9	acyl-CoA thioesterase 9 [Source:VGNC Symbol;Acc:VGNC:37520]	protein_coding
ENSCAFG00000031879	20.3036	1.25671	0.543274	2.46576	0.0136722	0.109429			protein_coding
ENSCAFG00000011940	111.996	1.1543	0.481731	2.46445	0.0137225	0.109625	PARP9	poly(ADP-ribose) polymerase family member 9 [Source:VGNC Symbol;Acc:VGNC:53084]	protein_coding
ENSCAFG00000018934	36.5019	1.03043	0.566382	2.46474	0.0137112	0.109625	UHRF1	ubiquitin like with PHD and ring finger domains 1 [Source:VGNC Symbol;Acc:VGNC:48123]	protein_coding
ENSCAFG00000009128	41.172	1.02819	0.426901	2.46407	0.0137369	0.109637			protein_coding
ENSCAFG00000005716	138.317	-1.06367	0.446805	-2.46299	0.0137783	0.109806	GPAT4	glycerol-3-phosphate acyltransferase 4 [Source:VGNC Symbol;Acc:VGNC:49765]	protein_coding
ENSCAFG00000009651	63.0372	0.911493	0.392704	2.46263	0.0137923	0.109806	PPP1R15B	protein phosphatase 1 regulatory subunit 15B [Source:VGNC Symbol;Acc:VGNC:44883]	protein_coding
ENSCAFG00000010102	73.6637	1.11071	0.537279	2.46251	0.013797	0.109806	SEMA5A	semaphorin 5A [Source:VGNC Symbol;Acc:VGNC:45999]	protein_coding
ENSCAFG00000003850	22.582	1.32425	0.559907	2.45783	0.0139778	0.111036	RHOB	ras homolog family member B [Source:VGNC Symbol;Acc:VGNC:45555]	protein_coding
ENSCAFG00000011823	15.5426	-0.589493	0.590712	-2.45799	0.0139716	0.111036	MN1	MN1 proto-oncogene, transcriptional regulator [Source:VGNC Symbol;Acc:VGNC:52951]	protein_coding
ENSCAFG00000000838	25.5234	0.647894	0.546782	2.45728	0.0139993	0.111097	FAM118A	family with sequence similarity 118 member A [Source:VGNC Symbol;Acc:VGNC:40584]	protein_coding
ENSCAFG00000001748	33.4833	-1.05053	0.468452	-2.45696	0.0140117	0.111097	PEX6	peroxisomal biogenesis factor 6 [Source:VGNC Symbol;Acc:VGNC:44437]	protein_coding
ENSCAFG00000013285	149.115	-0.957578	0.468517	-2.45566	0.0140625	0.111363	OVOL1	ovo like transcriptional repressor 1 [Source:VGNC Symbol;Acc:VGNC:44196]	protein_coding
ENSCAFG00000030403	521.812	-0.847256	0.378887	-2.45544	0.0140714	0.111363	LRAT	lecithin retinol acyltransferase [Source:VGNC Symbol;Acc:VGNC:49606]	protein_coding
ENSCAFG00000014955	19.7947	-0.855179	0.572006	-2.45456	0.0141056	0.111529	RPL22L1	ribosomal protein L22 like 1 [Source:VGNC Symbol;Acc:VGNC:45716]	protein_coding
ENSCAFG00000020198	32.7797	1.50484	0.574684	2.45375	0.0141377	0.111679	LRRC8C	leucine rich repeat containing 8 VRAC subunit C [Source:VGNC Symbol;Acc:VGNC:42816]	protein_coding
ENSCAFG00000014358	68.1561	-1.0022	0.526239	-2.45167	0.0142194	0.112219	CASK	calcium/calmodulin dependent serine protein kinase [Source:VGNC Symbol;Acc:VGNC:38729]	protein_coding
ENSCAFG00000006927	117.13	-0.794359	0.318861	-2.45017	0.0142788	0.112583	PRR13	proline rich 13 [Source:HGNC Symbol;Acc:HGNC:24528]	protein_coding
ENSCAFG00000019060	155.529	0.857432	0.409441	2.4477	0.0143769	0.113252	ABR	ABR, RhoGEF and GTPase activating protein [Source:VGNC Symbol;Acc:VGNC:37481]	protein_coding
ENSCAFG00000011520	78.4003	0.83724	0.456465	2.44398	0.0145263	0.114322	TTC14	tetratricopeptide repeat domain 14 [Source:VGNC Symbol;Acc:VGNC:47939]	protein_coding
ENSCAFG00000003384	56.245	0.959931	0.494535	2.44286	0.0145713	0.11457	STK40	serine/threonine kinase 40 [Source:VGNC Symbol;Acc:VGNC:46923]	protein_coding
ENSCAFG00000006831	58.6211	1.05705	0.423743	2.4425	0.0145858	0.114578	SLC15A4	solute carrier family 15 member 4 [Source:VGNC Symbol;Acc:VGNC:52967]	protein_coding
ENSCAFG00000002688	24.4263	0.924433	0.544585	2.44102	0.014646	0.11476	PPP1R21	protein phosphatase 1 regulatory subunit 21 [Source:VGNC Symbol;Acc:VGNC:44889]	protein_coding
ENSCAFG00000008601	45.189	0.95261	0.531311	2.44059	0.0146632	0.11476	SH2B3	SH2B adaptor protein 3 [Source:VGNC Symbol;Acc:VGNC:46110]	protein_coding
ENSCAFG00000011175	18.4774	0.95202	0.575449	2.44131	0.0146339	0.11476	NKAIN1	sodium/potassium transporting ATPase interacting 1 [Source:VGNC Symbol;Acc:VGNC:43824]	protein_coding
ENSCAFG00000017688	507.478	-0.810759	0.332613	-2.44076	0.0146563	0.11476		ribosomal protein L36a [Source:NCBI gene;Acc:480987]	protein_coding
ENSCAFG00000012364	13.1843	0.606094	0.590862	2.44004	0.0146857	0.11483	FLVCR1	feline leukemia virus subgroup C cellular receptor 1 [Source:NCBI gene;Acc:100856001]	protein_coding
ENSCAFG00000014607	78.0839	0.918031	0.38629	2.43958	0.0147044	0.11487	LRPAP1	LDL receptor related protein associated protein 1 [Source:VGNC Symbol;Acc:VGNC:42780]	protein_coding
ENSCAFG00000000562	46.5053	-1.17769	0.528707	-2.43911	0.0147235	0.114914		CNKSR family member 3 [Source:NCBI gene;Acc:484042]	protein_coding
ENSCAFG00000011994	189.777	-0.911182	0.434104	-2.43784	0.0147751	0.115211	KREMEN1	kringle containing transmembrane protein 1 [Source:VGNC Symbol;Acc:VGNC:42511]	protein_coding
ENSCAFG00000007662	128.19	0.914042	0.499137	2.43748	0.0147902	0.115222	ACSL1	acyl-CoA synthetase long chain family member 1 [Source:VGNC Symbol;Acc:VGNC:37532]	protein_coding
ENSCAFG00000007024	365.306	0.836564	0.58107	2.43474	0.0149023	0.115954	DMKN	dermokine [Source:VGNC Symbol;Acc:VGNC:40000]	protein_coding
ENSCAFG00000008214	132.446	-0.930037	0.398201	-2.43386	0.0149388	0.115954	FHDC1	FH2 domain containing 1 [Source:VGNC Symbol;Acc:VGNC:40869]	protein_coding
ENSCAFG00000010716	38.2848	-1.23302	0.487279	-2.43396	0.0149346	0.115954	TPCN2	two pore segment channel 2 [Source:VGNC Symbol;Acc:VGNC:47733]	protein_coding
ENSCAFG00000019208	37.5796	1.08473	0.486779	2.43389	0.0149377	0.115954	CACTIN	cactin, spliceosome C complex subunit [Source:VGNC Symbol;Acc:VGNC:38653]	protein_coding
ENSCAFG00000013859	27.9141	0.356574	0.550787	2.43292	0.0149777	0.116149	GEMIN2	gem nuclear organelle associated protein 2 [Source:VGNC Symbol;Acc:VGNC:41173]	protein_coding
ENSCAFG00000008452	57.4302	0.888216	0.435685	2.42967	0.0151128	0.116983	CELF1	CUGBP Elav-like family member 1 [Source:VGNC Symbol;Acc:VGNC:39093]	protein_coding
ENSCAFG00000013243	249.434	1.16968	0.574822	2.42971	0.0151109	0.116983	LAMC2	laminin subunit gamma 2 [Source:VGNC Symbol;Acc:VGNC:42572]	protein_coding
ENSCAFG00000013747	92.7463	-0.915749	0.4023	-2.42827	0.0151709	0.117325	TAB3	TGF-beta activated kinase 1 (MAP3K7) binding protein 3 [Source:VGNC Symbol;Acc:VGNC:47060]	protein_coding
ENSCAFG00000029013	62.2232	-0.822303	0.502965	-2.42784	0.0151892	0.11736		protein ABHD17C [Source:NCBI gene;Acc:488767]	protein_coding
ENSCAFG00000032693	17.334	0.81539	0.587589	2.42735	0.0152096	0.11741	AIF1	allograft inflammatory factor 1 [Source:VGNC Symbol;Acc:VGNC:37735]	protein_coding
ENSCAFG00000005799	74.0565	-0.988979	0.482988	-2.4259	0.0152705	0.117773	UBAC2	UBA domain containing 2 [Source:VGNC Symbol;Acc:VGNC:48043]	protein_coding
ENSCAFG00000003224	23.4004	-1.01163	0.555514	-2.42472	0.0153203	0.117942	PRPF4	pre-mRNA processing factor 4 [Source:VGNC Symbol;Acc:VGNC:45025]	protein_coding
ENSCAFG00000013924	95.8301	1.00866	0.431137	2.42499	0.015309	0.117942	PLCD3	phospholipase C delta 3 [Source:VGNC Symbol;Acc:VGNC:44648]	protein_coding
ENSCAFG00000004152	30.6022	1.13013	0.512626	2.42385	0.0153568	0.118046	DNAJC1	DnaJ heat shock protein family (Hsp40) member C1 [Source:VGNC Symbol;Acc:VGNC:52128]	protein_coding
ENSCAFG00000012546	79.8927	-0.900685	0.448338	-2.42374	0.0153616	0.118046	HDAC4	histone deacetylase 4 [Source:VGNC Symbol;Acc:VGNC:50629]	protein_coding
ENSCAFG00000000956	29.1288	-0.906967	0.501055	-2.42326	0.0153817	0.118094	PFDN6	prefoldin subunit 6 [Source:VGNC Symbol;Acc:VGNC:44441]	protein_coding
ENSCAFG00000009587	104.646	-0.936497	0.456529	-2.42191	0.0154391	0.118427	BMP1	bone morphogenetic protein 1 [Source:VGNC Symbol;Acc:VGNC:38475]	protein_coding
ENSCAFG00000003521	37.9633	1.07145	0.493132	2.42113	0.0154724	0.118575	TRAPPC3	trafficking protein particle complex 3 [Source:VGNC Symbol;Acc:VGNC:47781]	protein_coding
ENSCAFG00000007871	48.9563	0.97305	0.434103	2.41867	0.0155773	0.119271	KCMF1	potassium channel modulatory factor 1 [Source:NCBI gene;Acc:475773]	protein_coding
ENSCAFG00000016864	192.453	-0.816309	0.346168	-2.41818	0.0155986	0.119326	ELMSAN1	ELM2 and Myb/SANT domain containing 1 [Source:VGNC Symbol;Acc:VGNC:40315]	protein_coding
ENSCAFG00000032748	142.448	-0.989779	0.446051	-2.41624	0.0156819	0.119856	UBL3	ubiquitin like 3 [Source:VGNC Symbol;Acc:VGNC:48076]	protein_coding
ENSCAFG00000010804	179.548	-0.876181	0.369975	-2.41431	0.015765	0.120165	SEMA3F	semaphorin 3F [Source:VGNC Symbol;Acc:VGNC:45992]	protein_coding
ENSCAFG00000015343	75.6951	-1.00141	0.501657	-2.41458	0.0157533	0.120165	DCAF6	DDB1 and CUL4 associated factor 6 [Source:VGNC Symbol;Acc:VGNC:39795]	protein_coding
ENSCAFG00000018797	29.4018	1.05492	0.543962	2.41479	0.0157444	0.120165	BRIX1	BRX1, biogenesis of ribosomes [Source:VGNC Symbol;Acc:VGNC:38531]	protein_coding
ENSCAFG00000012374	255.151	-0.846754	0.342239	-2.41357	0.015797	0.120302	FGFR2	fibroblast growth factor receptor 2 [Source:VGNC Symbol;Acc:VGNC:40859]	protein_coding
ENSCAFG00000009906	73.9622	-0.976927	0.467272	-2.41097	0.0159102	0.120946	VSIG10	V-set and immunoglobulin domain containing 10 [Source:VGNC Symbol;Acc:VGNC:48306]	protein_coding
ENSCAFG00000029218	32.8139	0.944378	0.469709	2.41115	0.0159024	0.120946	NCR3LG1	natural killer cell cytotoxicity receptor 3 ligand 1 [Source:VGNC Symbol;Acc:VGNC:52271]	protein_coding
ENSCAFG00000009653	63.8394	-0.833906	0.520031	-2.4099	0.0159568	0.121192	DOP1B	DOP1 leucine zipper like protein B [Source:VGNC Symbol;Acc:VGNC:40063]	protein_coding
ENSCAFG00000014453	90.6586	1.06235	0.476457	2.40948	0.0159753	0.121223	AFAP1	actin filament associated protein 1 [Source:VGNC Symbol;Acc:VGNC:37683]	protein_coding
ENSCAFG00000018297	31.3413	-1.12424	0.520578	-2.40817	0.0160327	0.121498	XAB2	XPA binding protein 2 [Source:VGNC Symbol;Acc:VGNC:48445]	protein_coding
ENSCAFG00000031912	728.065	-0.66843	0.577536	-2.408	0.0160402	0.121498			protein_coding
ENSCAFG00000003507	23.1226	0.802842	0.549782	2.40641	0.01611	0.121722	MRPL32	mitochondrial ribosomal protein L32 [Source:VGNC Symbol;Acc:VGNC:43391]	protein_coding
ENSCAFG00000004816	98.0014	-0.981309	0.428728	-2.40594	0.016131	0.121722	LLGL2	LLGL2, scribble cell polarity complex component [Source:VGNC Symbol;Acc:VGNC:42705]	protein_coding
ENSCAFG00000006088	20.8047	1.11834	0.542574	2.40643	0.0161092	0.121722		inhibitor of growth family member 1 [Source:NCBI gene;Acc:476984]	protein_coding
ENSCAFG00000009166	59.0552	-1.02895	0.454304	-2.4057	0.0161415	0.121722	CDS1	CDP-diacylglycerol synthase 1 [Source:VGNC Symbol;Acc:VGNC:39080]	protein_coding
ENSCAFG00000019833	60.8016	0.902542	0.46807	2.40594	0.016131	0.121722	PSMA5	proteasome subunit alpha 5 [Source:VGNC Symbol;Acc:VGNC:54060]	protein_coding
ENSCAFG00000029972	28.3398	1.17195	0.542252	2.4043	0.0162033	0.12208	TRIM62	tripartite motif containing 62 [Source:VGNC Symbol;Acc:VGNC:47830]	protein_coding
ENSCAFG00000009276	805.454	-0.82829	0.392206	-2.40156	0.0163253	0.122889	SERPINB1	serpin family B member 1 [Source:NCBI gene;Acc:488191]	protein_coding
ENSCAFG00000001671	50.2882	1.02182	0.503022	2.39978	0.016405	0.12338	MTAP	methylthioadenosine phosphorylase [Source:VGNC Symbol;Acc:VGNC:56069]	protein_coding
ENSCAFG00000006510	91.724	0.854633	0.370163	2.39874	0.0164517	0.123603	EML4	echinoderm microtubule associated protein like 4 [Source:VGNC Symbol;Acc:VGNC:40349]	protein_coding
ENSCAFG00000017476	144.994	-0.814204	0.346275	-2.39847	0.0164638	0.123603	FEM1B	fem-1 homolog B [Source:VGNC Symbol;Acc:VGNC:40816]	protein_coding
ENSCAFG00000003821	572.868	0.813491	0.345178	2.39721	0.0165204	0.123824	ITGB1	integrin subunit beta 1 [Source:VGNC Symbol;Acc:VGNC:42136]	protein_coding
ENSCAFG00000005700	127.197	-0.984414	0.41936	-2.39716	0.0165225	0.123824	BAIAP2	BAI1 associated protein 2 [Source:VGNC Symbol;Acc:VGNC:38371]	protein_coding
ENSCAFG00000007075	61.0047	1.07911	0.591728	2.39539	0.0166027	0.124205	TPX2	TPX2, microtubule nucleation factor [Source:VGNC Symbol;Acc:VGNC:47757]	protein_coding
ENSCAFG00000015789	50.7093	1.00996	0.428743	2.39548	0.0165985	0.124205	CEP170	centrosomal protein 170 [Source:VGNC Symbol;Acc:VGNC:39122]	protein_coding
ENSCAFG00000003676	21.1087	-1.09107	0.545316	-2.39294	0.0167138	0.124714		glutamic--pyruvic transaminase 2 [Source:NCBI gene;Acc:609510]	protein_coding
ENSCAFG00000007525	249.259	0.834036	0.34338	2.39292	0.0167148	0.124714	SMARCA5	SWI/SNF related, matrix associated, actin dependent regulator of chromatin, subfamily a, member 5 [Source:VGNC Symbol;Acc:VGNC:46531]	protein_coding
ENSCAFG00000010100	27.0164	-1.03606	0.519768	-2.39294	0.0167142	0.124714	TEX264	testis expressed 264 [Source:VGNC Symbol;Acc:VGNC:47271]	protein_coding
ENSCAFG00000005179	63.0526	-0.911888	0.443301	-2.39186	0.0167633	0.124923	CAPN5	calpain 5 [Source:VGNC Symbol;Acc:VGNC:38705]	protein_coding
ENSCAFG00000012657	105.674	1.39257	0.517432	2.39125	0.0167911	0.124923		T-cell-specific guanine nucleotide triphosphate-binding protein 1 [Source:NCBI gene;Acc:606875]	protein_coding
ENSCAFG00000019390	215.422	-0.762048	0.323117	-2.39148	0.0167807	0.124923	EHMT1	euchromatic histone lysine methyltransferase 1 [Source:VGNC Symbol;Acc:VGNC:51953]	protein_coding
ENSCAFG00000031586	225.561	-0.970755	0.522142	-2.39102	0.0168018	0.124923	LGALSL	galectin like [Source:VGNC Symbol;Acc:VGNC:42651]	protein_coding
ENSCAFG00000020311	39.7213	-1.04626	0.469991	-2.38865	0.0169102	0.125619	RPF1	ribosome production factor 1 homolog [Source:VGNC Symbol;Acc:VGNC:45709]	protein_coding
ENSCAFG00000018067	50.4718	1.0819	0.474408	2.38673	0.0169989	0.126167	RCOR1	REST corepressor 1 [Source:VGNC Symbol;Acc:VGNC:45446]	protein_coding
ENSCAFG00000017779	71.4392	-0.931057	0.528115	-2.38625	0.017021	0.12622	NEO1	neogenin 1 [Source:VGNC Symbol;Acc:VGNC:43745]	protein_coding
ENSCAFG00000018611	57.0386	-0.968229	0.495297	-2.38573	0.0170453	0.12629		adenylate kinase 4 [Source:NCBI gene;Acc:489554]	protein_coding
ENSCAFG00000000829	37.9529	0.867755	0.528728	2.38495	0.0170812	0.12634	PSMB8	proteasome subunit beta 8 [Source:VGNC Symbol;Acc:VGNC:45099]	protein_coding
ENSCAFG00000006947	156.062	-0.949935	0.438382	-2.38494	0.0170818	0.12634	ATP6V1H	ATPase H+ transporting V1 subunit H [Source:VGNC Symbol;Acc:VGNC:38284]	protein_coding
ENSCAFG00000005659	106.009	-0.872891	0.382819	-2.38458	0.0170987	0.126355	NMI	N-myc and STAT interactor [Source:VGNC Symbol;Acc:VGNC:43861]	protein_coding
ENSCAFG00000002236	74.0794	1.11284	0.478874	2.3832	0.0171629	0.126498	PAICS	phosphoribosylaminoimidazole carboxylase and phosphoribosylaminoimidazolesuccinocarboxamide synthase [Source:VGNC Symbol;Acc:VGNC:44243]	protein_coding
ENSCAFG00000010390	39.1861	1.17659	0.520663	2.38375	0.0171373	0.126498	AK2	adenylate kinase 2 [Source:VGNC Symbol;Acc:VGNC:37746]	protein_coding
ENSCAFG00000019662	18.3276	0.64318	0.569777	2.38329	0.0171586	0.126498	PIGQ	phosphatidylinositol glycan anchor biosynthesis class Q [Source:VGNC Symbol;Acc:VGNC:44539]	protein_coding
ENSCAFG00000010450	20.5526	-1.05091	0.57659	-2.38191	0.0172233	0.126613	SLC37A1	solute carrier family 37 member 1 [Source:VGNC Symbol;Acc:VGNC:46386]	protein_coding
ENSCAFG00000017622	29.699	1.03951	0.558833	2.38219	0.0172101	0.126613	PRKCB	protein kinase C beta [Source:VGNC Symbol;Acc:VGNC:49947]	protein_coding
ENSCAFG00000020099	41.5615	-1.02123	0.454313	-2.38234	0.0172029	0.126613	WDR59	WD repeat domain 59 [Source:VGNC Symbol;Acc:VGNC:48376]	protein_coding
ENSCAFG00000010836	84.8032	0.885145	0.543616	2.37993	0.0173159	0.127183	CENPE	centromere protein E [Source:VGNC Symbol;Acc:VGNC:39103]	protein_coding
ENSCAFG00000012528	86.8982	1.10885	0.473553	2.37943	0.0173395	0.127246	PSMA7	proteasome subunit alpha 7 [Source:VGNC Symbol;Acc:VGNC:45092]	protein_coding
ENSCAFG00000009331	96.6916	0.796468	0.400345	2.37845	0.0173855	0.127473	DPY19L4	dpy-19 like 4 [Source:VGNC Symbol;Acc:VGNC:49601]	protein_coding
ENSCAFG00000012130	109.226	0.997672	0.462356	2.37755	0.017428	0.127675	CFLAR	CASP8 and FADD like apoptosis regulator [Source:VGNC Symbol;Acc:VGNC:39178]	protein_coding
ENSCAFG00000005839	128.855	-0.926336	0.454106	-2.37658	0.0174741	0.127902	SATB1	SATB homeobox 1 [Source:VGNC Symbol;Acc:VGNC:45875]	protein_coding
ENSCAFG00000004617	95.007	1.04477	0.517339	2.3753	0.0175346	0.128044	APOE	apolipoprotein E [Source:VGNC Symbol;Acc:VGNC:38002]	protein_coding
ENSCAFG00000017764	57.0349	-1.07064	0.464583	-2.37521	0.0175388	0.128044	KRI1	KRI1 homolog [Source:VGNC Symbol;Acc:VGNC:42513]	protein_coding
ENSCAFG00000019244	33.1224	0.972799	0.539731	2.37564	0.0175187	0.128044	SMYD4	SET and MYND domain containing 4 [Source:VGNC Symbol;Acc:VGNC:46582]	protein_coding
ENSCAFG00000009970	85.7563	0.944506	0.436969	2.37482	0.0175574	0.128069	RBBP5	RB binding protein 5, histone lysine methyltransferase complex subunit [Source:VGNC Symbol;Acc:VGNC:53127]	protein_coding
ENSCAFG00000030892	2630.82	-0.825995	0.359298	-2.37216	0.0176846	0.128886	PERP	PERP, TP53 apoptosis effector [Source:VGNC Symbol;Acc:VGNC:44424]	protein_coding
ENSCAFG00000030838	22.946	0.568027	0.590159	2.37155	0.0177136	0.128987	PTGES	prostaglandin E synthase [Source:VGNC Symbol;Acc:VGNC:45145]	protein_coding
ENSCAFG00000028870	250.007	0.84184	0.409705	2.37066	0.0177561	0.129185	RAB6A	RAB6A, member RAS oncogene family [Source:NCBI gene;Acc:608330]	protein_coding
ENSCAFG00000020094	73.3382	-1.03562	0.452998	-2.36995	0.0177903	0.129323	FAM102A	family with sequence similarity 102 member A [Source:VGNC Symbol;Acc:VGNC:40572]	protein_coding
ENSCAFG00000010293	48.1493	0.92432	0.508676	2.36926	0.0178235	0.129343	CISH	cytokine inducible SH2 containing protein [Source:VGNC Symbol;Acc:VGNC:39281]	protein_coding
ENSCAFG00000011972	209.767	0.744874	0.313238	2.36957	0.017809	0.129343	PDZD8	PDZ domain containing 8 [Source:VGNC Symbol;Acc:VGNC:44402]	protein_coding
ENSCAFG00000020303	437.355	0.789341	0.349053	2.36845	0.0178629	0.129517	CDH3	cadherin 3 [Source:VGNC Symbol;Acc:VGNC:39032]	protein_coding
ENSCAFG00000007854	1227.14	-0.677991	0.294342	-2.36675	0.017945	0.130001	CAST	calpastatin [Source:VGNC Symbol;Acc:VGNC:38742]	protein_coding
ENSCAFG00000008305	59.2595	-0.93323	0.477568	-2.36609	0.0179772	0.130124	C31H21orf91	chromosome 31 C21orf91 homolog [Source:VGNC Symbol;Acc:VGNC:52556]	protein_coding
ENSCAFG00000014061	29.1407	1.06962	0.550306	2.36201	0.0181764	0.131453	DIXDC1	DIX domain containing 1 [Source:VGNC Symbol;Acc:VGNC:39969]	protein_coding
ENSCAFG00000001499	37.081	-0.920594	0.502327	-2.36126	0.0182128	0.131604		zinc finger C3HC-type containing 1 [Source:NCBI gene;Acc:475196]	protein_coding
ENSCAFG00000000443	173.981	1.00412	0.445288	2.36057	0.018247	0.131739	TUBB	tubulin beta class I [Source:NCBI gene;Acc:474830]	protein_coding
ENSCAFG00000016574	245.769	-0.747773	0.32499	-2.35937	0.0183062	0.132054	PIP4K2B	phosphatidylinositol-5-phosphate 4-kinase type 2 beta [Source:VGNC Symbol;Acc:VGNC:44571]	protein_coding
ENSCAFG00000005730	616.246	-0.752662	0.326582	-2.35836	0.0183558	0.132299	DOCK9	dedicator of cytokinesis 9 [Source:VGNC Symbol;Acc:VGNC:40053]	protein_coding
ENSCAFG00000013409	60.5855	0.880874	0.45453	2.3573	0.0184081	0.132564	PSMA6	proteasome subunit alpha 6 [Source:VGNC Symbol;Acc:VGNC:45091]	protein_coding
ENSCAFG00000011492	13.8144	-1.1654	0.566253	-2.35664	0.0184413	0.13269	MRPL46	mitochondrial ribosomal protein L46 [Source:VGNC Symbol;Acc:VGNC:43400]	protein_coding
ENSCAFG00000006273	221.068	-0.895798	0.395897	-2.35513	0.0185162	0.13289	FGD6	FYVE, RhoGEF and PH domain containing 6 [Source:VGNC Symbol;Acc:VGNC:40838]	protein_coding
ENSCAFG00000013036	30.5323	0.873553	0.568411	2.35519	0.0185133	0.13289	FN3KRP	fructosamine 3 kinase related protein [Source:VGNC Symbol;Acc:VGNC:40923]	protein_coding
ENSCAFG00000013333	99.5527	0.872696	0.378609	2.35546	0.0184999	0.13289	NDUFS1	NADH:ubiquinone oxidoreductase core subunit S1 [Source:VGNC Symbol;Acc:VGNC:57390]	protein_coding
ENSCAFG00000009046	24.8544	-0.513462	0.579189	-2.35463	0.0185414	0.132958	TPCN1	two pore segment channel 1 [Source:VGNC Symbol;Acc:VGNC:47732]	protein_coding
ENSCAFG00000003901	13.8836	1.10351	0.565322	2.35413	0.0185661	0.133023	BCAT2	branched chain amino acid transaminase 2 [Source:VGNC Symbol;Acc:VGNC:38402]	protein_coding
ENSCAFG00000010793	58.147	0.966758	0.43856	2.35265	0.0186403	0.133442	SLC12A7	solute carrier family 12 member 7 [Source:VGNC Symbol;Acc:VGNC:46224]	protein_coding
ENSCAFG00000007115	27.306	-0.736881	0.55572	-2.35176	0.018685	0.133626		spermatogenesis associated 13 [Source:NCBI gene;Acc:486040]	protein_coding
ENSCAFG00000007758	469.916	-0.85384	0.410298	-2.35151	0.0186976	0.133626	GALNT6	polypeptide N-acetylgalactosaminyltransferase 6 [Source:VGNC Symbol;Acc:VGNC:41096]	protein_coding
ENSCAFG00000000307	19.0567	1.34659	0.538259	2.3511	0.0187178	0.133658	PEX3	peroxisomal biogenesis factor 3 [Source:VGNC Symbol;Acc:VGNC:44434]	protein_coding
ENSCAFG00000000115	114.315	-0.907023	0.405531	-2.35023	0.0187621	0.13386	CS	citrate synthase [Source:VGNC Symbol;Acc:VGNC:49800]	protein_coding
ENSCAFG00000030548	11.7847	-1.16785	0.578672	-2.34992	0.0187777	0.13386			protein_coding
ENSCAFG00000009893	20.7116	0.967681	0.54176	2.34821	0.0188639	0.134362	DTNBP1	dystrobrevin binding protein 1 [Source:NCBI gene;Acc:610315]	protein_coding
ENSCAFG00000005849	113.047	0.90503	0.411946	2.34759	0.0188954	0.134473	TBC1D5	TBC1 domain family member 5 [Source:VGNC Symbol;Acc:VGNC:47150]	protein_coding
ENSCAFG00000009559	272.341	-0.802963	0.372565	-2.34708	0.0189212	0.134544	RCAN1	regulator of calcineurin 1 [Source:VGNC Symbol;Acc:VGNC:45436]	protein_coding
ENSCAFG00000017948	242.011	-0.775561	0.331022	-2.34532	0.0190106	0.134953	PPP2R5C	protein phosphatase 2 regulatory subunit B'gamma [Source:VGNC Symbol;Acc:VGNC:44915]	protein_coding
ENSCAFG00000019129	54.5606	-1.10421	0.473943	-2.34546	0.0190037	0.134953	FAM57A	family with sequence similarity 57 member A [Source:VGNC Symbol;Acc:VGNC:40690]	protein_coding
ENSCAFG00000002079	20.2638	1.10487	0.534373	2.34382	0.0190873	0.135384	KDR	kinase insert domain receptor [Source:VGNC Symbol;Acc:VGNC:42331]	protein_coding
ENSCAFG00000005877	61.3655	1.13992	0.473534	2.34164	0.0191994	0.136065	ALYREF	Aly/REF export factor [Source:VGNC Symbol;Acc:VGNC:37823]	protein_coding
ENSCAFG00000009561	169.41	-0.790476	0.340606	-2.34014	0.0192764	0.136497	DNMBP	dynamin binding protein [Source:VGNC Symbol;Acc:VGNC:40035]	protein_coding
ENSCAFG00000000159	43.5621	1.29841	0.512688	2.33901	0.0193348	0.136563	NEMP1	nuclear envelope integral membrane protein 1 [Source:VGNC Symbol;Acc:VGNC:43742]	protein_coding
ENSCAFG00000001853	170.296	-1.0064	0.431476	-2.33872	0.0193502	0.136563	ABCC10	ATP binding cassette subfamily C member 10 [Source:VGNC Symbol;Acc:VGNC:37437]	protein_coding
ENSCAFG00000008992	58.5063	-1.00228	0.448836	-2.33939	0.0193152	0.136563	NBN	nibrin [Source:NCBI gene;Acc:611315]	protein_coding
ENSCAFG00000018827	64.2851	-0.901578	0.467787	-2.33906	0.0193323	0.136563	ERCC4	ERCC excision repair 4, endonuclease catalytic subunit [Source:VGNC Symbol;Acc:VGNC:40444]	protein_coding
ENSCAFG00000016794	62.8545	-0.748786	0.532616	-2.33835	0.0193691	0.136583	NAXE	NAD(P)HX epimerase [Source:VGNC Symbol;Acc:VGNC:53623]	protein_coding
ENSCAFG00000020134	38.9904	0.26409	0.549994	2.33751	0.0194128	0.136671	LRSAM1	leucine rich repeat and sterile alpha motif containing 1 [Source:VGNC Symbol;Acc:VGNC:42833]	protein_coding
ENSCAFG00000032281	45.7646	-1.36655	0.551413	-2.33749	0.0194138	0.136671	XKR8	XK related 8 [Source:VGNC Symbol;Acc:VGNC:48453]	protein_coding
ENSCAFG00000000679	63.836	0.978494	0.42042	2.33614	0.019484	0.136672	SKIV2L	Ski2 like RNA helicase [Source:VGNC Symbol;Acc:VGNC:46200]	protein_coding
ENSCAFG00000002094	111.666	0.931887	0.399549	2.33604	0.019489	0.136672	TMEM165	transmembrane protein 165 [Source:VGNC Symbol;Acc:VGNC:47492]	protein_coding
ENSCAFG00000014073	19.3878	-1.37049	0.541971	-2.33594	0.0194946	0.136672	SLC12A9	solute carrier family 12 member 9 [Source:VGNC Symbol;Acc:VGNC:46226]	protein_coding
ENSCAFG00000016746	17.9537	-0.346963	0.58532	-2.33603	0.0194898	0.136672	FAM155B	family with sequence similarity 155 member B [Source:VGNC Symbol;Acc:VGNC:40603]	protein_coding
ENSCAFG00000019295	85.6111	-0.838172	0.403089	-2.33697	0.0194408	0.136672	MNT	MAX network transcriptional repressor [Source:VGNC Symbol;Acc:VGNC:43298]	protein_coding
ENSCAFG00000011487	108.82	1.03098	0.491484	2.33474	0.0195568	0.136994	BCAT1	branched chain amino acid transaminase 1 [Source:VGNC Symbol;Acc:VGNC:38401]	protein_coding
ENSCAFG00000012403	557.132	1.01878	0.572912	2.33352	0.0196211	0.137323	COL7A1	collagen type VII alpha 1 chain [Source:VGNC Symbol;Acc:VGNC:39483]	protein_coding
ENSCAFG00000015364	51.2519	0.883651	0.499568	2.33292	0.0196523	0.137323	PPIL2	peptidylprolyl isomerase like 2 [Source:VGNC Symbol;Acc:VGNC:44856]	protein_coding
ENSCAFG00000018465	52.5368	1.11354	0.484826	2.33296	0.0196502	0.137323	PARP8	poly(ADP-ribose) polymerase family member 8 [Source:VGNC Symbol;Acc:VGNC:49024]	protein_coding
ENSCAFG00000008871	50.8167	1.01116	0.493528	2.3259	0.020024	0.139805	ANTXR2	ANTXR cell adhesion molecule 2 [Source:VGNC Symbol;Acc:VGNC:37936]	protein_coding
ENSCAFG00000013191	84.6766	1.16501	0.527253	2.32441	0.0201033	0.140243	NRP2	neuropilin 2 [Source:VGNC Symbol;Acc:VGNC:43975]	protein_coding
ENSCAFG00000005113	257.18	-0.70692	0.307965	-2.32309	0.0201742	0.140507	UBXN4	UBX domain protein 4 [Source:VGNC Symbol;Acc:VGNC:48100]	protein_coding
ENSCAFG00000011666	1344.4	0.763965	0.335967	2.32315	0.0201713	0.140507	HSPA8	heat shock protein family A (Hsp70) member 8 [Source:NCBI gene;Acc:479406]	protein_coding
ENSCAFG00000010957	36.7472	1.03648	0.492573	2.32275	0.0201926	0.14051	KLHL42	kelch like family member 42 [Source:VGNC Symbol;Acc:VGNC:42473]	protein_coding
ENSCAFG00000012838	42.8171	0.893662	0.453847	2.32246	0.0202079	0.14051	STX6	syntaxin 6 [Source:VGNC Symbol;Acc:VGNC:55762]	protein_coding
ENSCAFG00000001181	104.003	0.982091	0.456394	2.32138	0.0202663	0.140686	TRAPPC9	trafficking protein particle complex 9 [Source:VGNC Symbol;Acc:VGNC:47788]	protein_coding
ENSCAFG00000008891	207.085	-0.959098	0.469289	-2.3214	0.0202652	0.140686	SERINC5	serine incorporator 5 [Source:VGNC Symbol;Acc:VGNC:46022]	protein_coding
ENSCAFG00000005130	29.2955	0.896995	0.553364	2.31966	0.020359	0.141214	NAPB	NSF attachment protein beta [Source:VGNC Symbol;Acc:VGNC:43620]	protein_coding
ENSCAFG00000000826	22.4932	1.10531	0.558698	2.31775	0.020463	0.141703	MED30	mediator complex subunit 30 [Source:VGNC Symbol;Acc:VGNC:43137]	protein_coding
ENSCAFG00000004769	363.517	0.62387	0.270321	2.31788	0.0204559	0.141703	OPTN	optineurin [Source:VGNC Symbol;Acc:VGNC:44136]	protein_coding
ENSCAFG00000000399	26.4125	0.997185	0.545664	2.31648	0.0205322	0.142054		NKG2D ligand 1 [Source:NCBI gene;Acc:100683099]	protein_coding
ENSCAFG00000014748	58.2561	1.24392	0.5289	2.3162	0.0205472	0.142054	MCM7	minichromosome maintenance complex component 7 [Source:VGNC Symbol;Acc:VGNC:43087]	protein_coding
ENSCAFG00000030748	218.773	-0.801327	0.341507	-2.31571	0.020574	0.142123	BTBD3	BTB domain containing 3 [Source:VGNC Symbol;Acc:VGNC:38552]	protein_coding
ENSCAFG00000009582	55.5177	0.905757	0.45079	2.31528	0.0205975	0.142169	TXNDC5	thioredoxin domain containing 5 [Source:VGNC Symbol;Acc:VGNC:48015]	protein_coding
ENSCAFG00000018982	705.363	-0.84135	0.380606	-2.31416	0.0206589	0.142477	MYO5B	myosin VB [Source:VGNC Symbol;Acc:VGNC:43569]	protein_coding
ENSCAFG00000001196	172.168	0.867551	0.404223	2.31028	0.0208727	0.143676	AGO2	argonaute 2, RISC catalytic component [Source:VGNC Symbol;Acc:VGNC:37707]	protein_coding
ENSCAFG00000012998	21.8284	-1.06692	0.571913	-2.31008	0.0208835	0.143676	ACE	angiotensin I converting enzyme [Source:NCBI gene;Acc:610668]	protein_coding
ENSCAFG00000013827	87.0137	-0.915873	0.43522	-2.31065	0.020852	0.143676	VPS26A	VPS26, retromer complex component A [Source:VGNC Symbol;Acc:VGNC:48280]	protein_coding
ENSCAFG00000007534	33.858	-1.05868	0.530944	-2.30924	0.0209305	0.143766	EXOC6	exocyst complex component 6 [Source:VGNC Symbol;Acc:VGNC:40516]	protein_coding
ENSCAFG00000016469	124.081	-0.730672	0.31707	-2.30945	0.0209186	0.143766	ETV3	ETS variant 3 [Source:VGNC Symbol;Acc:VGNC:53343]	protein_coding
ENSCAFG00000008487	26.1491	-0.479616	0.574525	-2.30826	0.0209847	0.144021	PDE3B	phosphodiesterase 3B [Source:VGNC Symbol;Acc:VGNC:52287]	protein_coding
ENSCAFG00000015104	41.7126	1.01612	0.546822	2.30704	0.0210526	0.144371	GABPB1	GA binding protein transcription factor subunit beta 1 [Source:VGNC Symbol;Acc:VGNC:41051]	protein_coding
ENSCAFG00000014573	211.043	1.01567	0.447491	2.30392	0.0212272	0.14545	P4HA1	prolyl 4-hydroxylase subunit alpha 1 [Source:VGNC Symbol;Acc:VGNC:44222]	protein_coding
ENSCAFG00000003139	30.0372	1.15766	0.522277	2.3034	0.0212563	0.145532	TBRG4	transforming growth factor beta regulator 4 [Source:VGNC Symbol;Acc:VGNC:47168]	protein_coding
ENSCAFG00000011670	36.0081	-1.14648	0.514491	-2.3022	0.0213241	0.145878	ALPK1	alpha kinase 1 [Source:VGNC Symbol;Acc:VGNC:37815]	protein_coding
ENSCAFG00000010901	259.486	-0.833302	0.465414	-2.30131	0.0213743	0.146104	FAR2	fatty acyl-CoA reductase 2 [Source:VGNC Symbol;Acc:VGNC:40729]	protein_coding
ENSCAFG00000004710	129.199	0.929503	0.427595	2.30039	0.0214263	0.146341	NIFK	nucleolar protein interacting with the FHA domain of MKI67 [Source:VGNC Symbol;Acc:VGNC:43809]	protein_coding
ENSCAFG00000029565	26.1909	0.587014	0.524919	2.29969	0.0214658	0.146493	C6H1orf52	chromosome 6 C1orf52 homolog [Source:VGNC Symbol;Acc:VGNC:52579]	protein_coding
ENSCAFG00000020062	561.167	-0.76169	0.358995	-2.29912	0.0214983	0.146597	DPYD	dihydropyrimidine dehydrogenase [Source:VGNC Symbol;Acc:VGNC:40081]	protein_coding
ENSCAFG00000031886	58.1872	0.816042	0.576262	2.29866	0.0215241	0.146655	PCDHGB1	protocadherin gamma subfamily B, 1 [Source:HGNC Symbol;Acc:HGNC:8708]	protein_coding
ENSCAFG00000001597	75.7839	-1.08752	0.491443	-2.2983	0.0215446	0.146676	MDFI	MyoD family inhibitor [Source:VGNC Symbol;Acc:VGNC:43099]	protein_coding
ENSCAFG00000005190	260.688	0.839898	0.387165	2.296	0.0216757	0.147332	2019-09-09	septin 9 [Source:NCBI gene;Acc:483339]	protein_coding
ENSCAFG00000009043	106.756	0.912005	0.409302	2.29629	0.0216594	0.147332	RRP12	ribosomal RNA processing 12 homolog [Source:VGNC Symbol;Acc:VGNC:45764]	protein_coding
ENSCAFG00000011922	92.7249	0.86942	0.406852	2.29502	0.0217318	0.147477	KPNA1	karyopherin subunit alpha 1 [Source:VGNC Symbol;Acc:VGNC:42500]	protein_coding
ENSCAFG00000017486	81.3456	-0.928856	0.587774	-2.29509	0.021728	0.147477			protein_coding
ENSCAFG00000007750	168.636	1.04544	0.49634	2.29381	0.0218016	0.147833	CASP3	caspase 3 [Source:VGNC Symbol;Acc:VGNC:38734]	protein_coding
ENSCAFG00000000816	216.754	0.864155	0.391331	2.29311	0.0218414	0.147941	EIF3H	eukaryotic translation initiation factor 3 subunit H [Source:VGNC Symbol;Acc:VGNC:40274]	protein_coding
ENSCAFG00000011667	42.131	1.14075	0.521366	2.29292	0.0218526	0.147941	ETNK1	ethanolamine kinase 1 [Source:VGNC Symbol;Acc:VGNC:40492]	protein_coding
ENSCAFG00000030486	73.8831	1.06735	0.52671	2.29216	0.0218964	0.148119			protein_coding
ENSCAFG00000023997	66.0367	-0.913478	0.386201	-2.28996	0.0220235	0.148861	ATXN1L	ataxin 1 like [Source:VGNC Symbol;Acc:VGNC:38300]	protein_coding
ENSCAFG00000002917	26.7839	0.974084	0.578907	2.28855	0.0221054	0.149262	AEBP1	AE binding protein 1 [Source:VGNC Symbol;Acc:VGNC:37681]	protein_coding
ENSCAFG00000031449	65.0463	1.00354	0.477958	2.28833	0.0221181	0.149262	UBE2I	ubiquitin conjugating enzyme E2 I [Source:VGNC Symbol;Acc:VGNC:54084]	protein_coding
ENSCAFG00000007808	28.2841	1.14835	0.542694	2.28735	0.0221755	0.14944		general transcription factor IIH subunit 2 [Source:NCBI gene;Acc:478089]	protein_coding
ENSCAFG00000032122	47.2451	0.516751	0.591167	2.28727	0.0221798	0.14944		60S ribosomal protein L39 [Source:NCBI gene;Acc:100682542]	protein_coding
ENSCAFG00000016811	23.3859	0.979421	0.556185	2.28674	0.0222112	0.149533	RHBG	Rh family B glycoprotein (gene/pseudogene) [Source:VGNC Symbol;Acc:VGNC:55760]	protein_coding
ENSCAFG00000010464	101.591	0.985892	0.438096	2.28629	0.0222375	0.149592	MTR	5-methyltetrahydrofolate-homocysteine methyltransferase [Source:VGNC Symbol;Acc:VGNC:43491]	protein_coding
ENSCAFG00000007934	736.431	0.708354	0.309218	2.28097	0.0225505	0.151577	CTSB	cathepsin B [Source:VGNC Symbol;Acc:VGNC:39709]	protein_coding
ENSCAFG00000001416	41.8061	1.03318	0.584191	2.27977	0.0226211	0.15169	GLDC	glycine decarboxylase [Source:VGNC Symbol;Acc:VGNC:41252]	protein_coding
ENSCAFG00000004420	119.196	0.90435	0.41496	2.28004	0.0226053	0.15169	VASP	vasodilator stimulated phosphoprotein [Source:NCBI gene;Acc:403936]	protein_coding
ENSCAFG00000025153	50.4664	-0.695053	0.523901	-2.27994	0.0226112	0.15169	TTC9	tetratricopeptide repeat domain 9 [Source:VGNC Symbol;Acc:VGNC:47964]	protein_coding
ENSCAFG00000004121	31.4059	1.13389	0.514862	2.27826	0.0227113	0.152073	KPTN	kaptin, actin binding protein [Source:VGNC Symbol;Acc:VGNC:42507]	protein_coding
ENSCAFG00000007954	709.841	-0.631214	0.283741	-2.27791	0.022732	0.152073	TNKS1BP1	tankyrase 1 binding protein 1 [Source:VGNC Symbol;Acc:VGNC:47682]	protein_coding
ENSCAFG00000014494	201.401	0.748639	0.330346	2.27819	0.0227155	0.152073	ZC3H15	zinc finger CCCH-type containing 15 [Source:VGNC Symbol;Acc:VGNC:48556]	protein_coding
ENSCAFG00000017516	797.434	0.738447	0.336741	2.2758	0.022858	0.152774	CALM1	calmodulin 1 [Source:VGNC Symbol;Acc:VGNC:56048]	protein_coding
ENSCAFG00000029340	16.0298	0.785516	0.56625	2.27555	0.0228729	0.152774		zinc finger protein 850-like [Source:NCBI gene;Acc:102152013]	protein_coding
ENSCAFG00000013007	9.91809	-0.882866	0.580651	-2.27466	0.0229265	0.153012	ADH5	alcohol dehydrogenase 5 (class III), chi polypeptide [Source:NCBI gene;Acc:609781]	protein_coding
ENSCAFG00000001942	56.4664	0.913491	0.466879	2.27326	0.0230104	0.15336	TEC	tec protein tyrosine kinase [Source:VGNC Symbol;Acc:VGNC:47231]	protein_coding
ENSCAFG00000003252	44.807	1.58637	0.551461	2.27319	0.0230149	0.15336	AOAH	acyloxyacyl hydrolase [Source:VGNC Symbol;Acc:VGNC:37946]	protein_coding
ENSCAFG00000007030	28.0322	0.670976	0.553881	2.2721	0.0230806	0.153592	ESPL1	extra spindle pole bodies like 1, separase [Source:VGNC Symbol;Acc:VGNC:40475]	protein_coding
ENSCAFG00000023207	79.112	0.846423	0.405078	2.27201	0.023086	0.153592	WTAP	WT1 associated protein [Source:VGNC Symbol;Acc:VGNC:54003]	protein_coding
ENSCAFG00000004140	28.1198	0.833622	0.556454	2.27024	0.0231927	0.154182	SLC8A2	solute carrier family 8 member A2 [Source:VGNC Symbol;Acc:VGNC:46481]	protein_coding
ENSCAFG00000019789	25.3616	0.87068	0.560529	2.2697	0.0232259	0.154281	RBM15	RNA binding motif protein 15 [Source:VGNC Symbol;Acc:VGNC:45409]	protein_coding
ENSCAFG00000011770	87.8394	-0.879486	0.396299	-2.26892	0.0232729	0.154472	TEX2	testis expressed 2 [Source:VGNC Symbol;Acc:VGNC:47269]	protein_coding
ENSCAFG00000002978	41.8761	-0.0619881	0.571016	-2.26705	0.0233869	0.154896	LPAR1	lysophosphatidic acid receptor 1 [Source:VGNC Symbol;Acc:VGNC:42742]	protein_coding
ENSCAFG00000012152	25.2863	-0.834119	0.54917	-2.26698	0.0233916	0.154896	GABBR1	gamma-aminobutyric acid type B receptor subunit 1 [Source:VGNC Symbol;Acc:VGNC:41048]	protein_coding
ENSCAFG00000012766	262.821	-0.659844	0.298374	-2.26721	0.0233775	0.154896	UBE4A	ubiquitination factor E4A [Source:VGNC Symbol;Acc:VGNC:48072]	protein_coding
ENSCAFG00000015339	31.9066	1.08526	0.501041	2.26521	0.0235	0.155493	FTSJ1	FtsJ RNA methyltransferase homolog 1 [Source:VGNC Symbol;Acc:VGNC:49604]	protein_coding
ENSCAFG00000025515	55.44	-0.959229	0.530093	-2.2637	0.0235925	0.155983	FOXJ2	forkhead box J2 [Source:VGNC Symbol;Acc:VGNC:40955]	protein_coding
ENSCAFG00000006509	52.9088	-0.967753	0.526837	-2.26102	0.0237579	0.156908	NEDD1	neural precursor cell expressed, developmentally down-regulated 1 [Source:VGNC Symbol;Acc:VGNC:43720]	protein_coding
ENSCAFG00000015311	17.6698	0.997215	0.565967	2.26084	0.0237694	0.156908	TIPRL	TOR signaling pathway regulator [Source:VGNC Symbol;Acc:VGNC:47383]	protein_coding
ENSCAFG00000014883	26.1851	0.927077	0.544791	2.26018	0.0238098	0.157052	HAUS3	HAUS augmin like complex subunit 3 [Source:VGNC Symbol;Acc:VGNC:41604]	protein_coding
ENSCAFG00000032344	109.766	-0.460294	0.492921	-2.25932	0.0238634	0.157283	C1QB	complement C1q B chain [Source:VGNC Symbol;Acc:VGNC:38577]	protein_coding
ENSCAFG00000001104	264.156	-0.795631	0.393576	-2.25866	0.0239043	0.157431	RANGAP1	Ran GTPase activating protein 1 [Source:VGNC Symbol;Acc:VGNC:45340]	protein_coding
ENSCAFG00000002246	22.3561	0.9485	0.509762	2.25603	0.024069	0.158269	GLCCI1	glucocorticoid induced 1 [Source:VGNC Symbol;Acc:VGNC:54307]	protein_coding
ENSCAFG00000004201	43.2073	-1.06101	0.488707	-2.25622	0.0240567	0.158269	SLC1A5	solute carrier family 1 member 5 [Source:VGNC Symbol;Acc:VGNC:46265]	protein_coding
ENSCAFG00000003957	34.2296	1.04763	0.500469	2.25375	0.024212	0.159086	SF3B6	splicing factor 3b subunit 6 [Source:VGNC Symbol;Acc:VGNC:46074]	protein_coding
ENSCAFG00000016007	104.909	-1.10187	0.495333	-2.25155	0.0243505	0.159872	KRT10	keratin 10 [Source:VGNC Symbol;Acc:VGNC:42516]	protein_coding
ENSCAFG00000002318	18.0326	-1.08412	0.517198	-2.25059	0.0244117	0.16015	ARL4A	ADP ribosylation factor like GTPase 4A [Source:VGNC Symbol;Acc:VGNC:38112]	protein_coding
ENSCAFG00000006968	114.73	0.778992	0.363313	2.24796	0.0245788	0.161121	SCARB1	scavenger receptor class B member 1 [Source:VGNC Symbol;Acc:VGNC:45898]	protein_coding
ENSCAFG00000002001	89.0508	0.912327	0.467811	2.24681	0.0246522	0.161404	SGCB	sarcoglycan beta [Source:VGNC Symbol;Acc:VGNC:46092]	protein_coding
ENSCAFG00000008491	95.6808	0.877649	0.437057	2.24669	0.0246601	0.161404	DLGAP4	DLG associated protein 4 [Source:VGNC Symbol;Acc:VGNC:39982]	protein_coding
ENSCAFG00000001134	32.0832	0.881308	0.516322	2.24268	0.0249175	0.162462	XPNPEP3	X-prolyl aminopeptidase 3 [Source:VGNC Symbol;Acc:VGNC:48459]	protein_coding
ENSCAFG00000007455	34.6896	0.839112	0.556265	2.24292	0.0249017	0.162462	RCN1	reticulocalbin 1 [Source:VGNC Symbol;Acc:VGNC:52039]	protein_coding
ENSCAFG00000013888	20.7168	0.758114	0.573778	2.24385	0.0248419	0.162462		leucine zipper transcription factor like 1 [Source:NCBI gene;Acc:476651]	protein_coding
ENSCAFG00000014289	250.347	0.732725	0.334061	2.24351	0.0248637	0.162462	DNAJC10	DnaJ heat shock protein family (Hsp40) member C10 [Source:VGNC Symbol;Acc:VGNC:53092]	protein_coding
ENSCAFG00000028941	12.8444	1.15012	0.576126	2.24307	0.0248923	0.162462		MIS12, kinetochore complex component [Source:NCBI gene;Acc:100686042]	protein_coding
ENSCAFG00000013002	72.1653	0.924632	0.423753	2.24225	0.0249451	0.162517	WDR45B	WD repeat domain 45B [Source:NCBI gene;Acc:480820]	protein_coding
ENSCAFG00000023755	27.6376	0.858423	0.548149	2.24172	0.0249796	0.162617	GMPPB	GDP-mannose pyrophosphorylase B [Source:VGNC Symbol;Acc:VGNC:41293]	protein_coding
ENSCAFG00000013072	29.9608	0.700485	0.490361	2.23997	0.0250926	0.163102	TPD52L2	TPD52 like 2 [Source:VGNC Symbol;Acc:VGNC:47735]	protein_coding
ENSCAFG00000014921	129.634	-0.852925	0.408498	-2.24009	0.0250851	0.163102	RETREG3	reticulophagy regulator family member 3 [Source:VGNC Symbol;Acc:VGNC:45485]	protein_coding
ENSCAFG00000023758	21.8425	0.908478	0.529445	2.23888	0.0251637	0.163439	CCDC59	coiled-coil domain containing 59 [Source:VGNC Symbol;Acc:VGNC:38844]	protein_coding
ENSCAFG00000004164	18.8321	1.22954	0.520443	2.23823	0.0252064	0.163591	BMI1	BMI1 proto-oncogene, polycomb ring finger [Source:NCBI gene;Acc:487097]	protein_coding
ENSCAFG00000000557	139.691	-0.816105	0.43551	-2.23684	0.0252968	0.164052	CSNK1G3	casein kinase 1 gamma 3 [Source:VGNC Symbol;Acc:VGNC:39669]	protein_coding
ENSCAFG00000029842	154.497	-0.832495	0.438611	-2.2363	0.0253321	0.164155	MAFF	MAF bZIP transcription factor F [Source:VGNC Symbol;Acc:VGNC:49919]	protein_coding
ENSCAFG00000005936	201.792	-0.790021	0.356639	-2.23281	0.0255613	0.165514	STRN	striatin [Source:VGNC Symbol;Acc:VGNC:46945]	protein_coding
ENSCAFG00000012107	46.449	-0.740204	0.464966	-2.23115	0.0256713	0.165859	RCOR3	REST corepressor 3 [Source:VGNC Symbol;Acc:VGNC:45448]	protein_coding
ENSCAFG00000013098	374.375	-0.718008	0.346629	-2.23112	0.0256733	0.165859	ZNF750	zinc finger protein 750 [Source:VGNC Symbol;Acc:VGNC:48810]	protein_coding
ENSCAFG00000016741	425.861	-0.637638	0.288747	-2.23156	0.025644	0.165859	HDGF	heparin binding growth factor [Source:VGNC Symbol;Acc:VGNC:41627]	protein_coding
ENSCAFG00000001850	25.4182	0.654301	0.542257	2.23019	0.0257347	0.166129	GUF1	GUF1 homolog, GTPase [Source:VGNC Symbol;Acc:VGNC:49821]	protein_coding
ENSCAFG00000004256	121.638	-0.860036	0.422019	-2.22795	0.0258839	0.166431	PRKD2	protein kinase D2 [Source:VGNC Symbol;Acc:VGNC:44987]	protein_coding
ENSCAFG00000005504	203.415	0.731827	0.332126	2.22742	0.025919	0.166431		heterogeneous nuclear ribonucleoprotein C (C1/C2) [Source:NCBI gene;Acc:475399]	protein_coding
ENSCAFG00000012494	319.908	-0.809939	0.374232	-2.22772	0.0258989	0.166431	TACC2	transforming acidic coiled-coil containing protein 2 [Source:VGNC Symbol;Acc:VGNC:47064]	protein_coding
ENSCAFG00000016996	40.4913	0.746727	0.567377	2.22859	0.0258413	0.166431	MTX1	metaxin 1 [Source:VGNC Symbol;Acc:VGNC:53621]	protein_coding
ENSCAFG00000019450	82.8585	0.9349	0.424637	2.22759	0.0259081	0.166431	NELFB	negative elongation factor complex member B [Source:VGNC Symbol;Acc:VGNC:43737]	protein_coding
ENSCAFG00000029004	15.2477	1.07063	0.550078	2.22779	0.0258943	0.166431		glutathione S-transferase kappa 1 [Source:NCBI gene;Acc:475518]	protein_coding
ENSCAFG00000029752	62.8088	0.912077	0.447914	2.22864	0.0258377	0.166431	C11H5orf15	chromosome 11 C5orf15 homolog [Source:VGNC Symbol;Acc:VGNC:52484]	protein_coding
ENSCAFG00000005790	447.827	-0.643364	0.288287	-2.227	0.0259471	0.166485	STAM2	signal transducing adaptor molecule 2 [Source:VGNC Symbol;Acc:VGNC:46876]	protein_coding
ENSCAFG00000016618	16.9	-0.899187	0.532977	-2.22626	0.025997	0.16668	TNFSF13	tumor necrosis factor (ligand) superfamily, member 12 [Source:NCBI gene;Acc:100568280]	protein_coding
ENSCAFG00000003272	43.5593	0.735724	0.534539	2.22503	0.026079	0.167079	ELMO1	engulfment and cell motility 1 [Source:VGNC Symbol;Acc:VGNC:40309]	protein_coding
ENSCAFG00000019437	18.7001	-1.06548	0.533103	-2.22388	0.0261562	0.167447	NOXA1	NADPH oxidase activator 1 [Source:VGNC Symbol;Acc:VGNC:55664]	protein_coding
ENSCAFG00000016847	15.3021	0.976257	0.542433	2.22283	0.0262272	0.167648			protein_coding
ENSCAFG00000019273	80.6903	0.878662	0.46913	2.22307	0.0262114	0.167648		TSR1, ribosome maturation factor [Source:NCBI gene;Acc:491201]	protein_coding
ENSCAFG00000015916	29.9612	1.09832	0.531955	2.22187	0.0262918	0.167935	RAB27A	RAB27A, member RAS oncogene family [Source:VGNC Symbol;Acc:VGNC:45267]	protein_coding
ENSCAFG00000017050	92.797	-0.478244	0.590514	-2.22045	0.0263886	0.168426	ACSF2	acyl-CoA synthetase family member 2 [Source:VGNC Symbol;Acc:VGNC:37530]	protein_coding
ENSCAFG00000010762	190.67	0.78072	0.364945	2.21982	0.0264307	0.168568	SMC3	structural maintenance of chromosomes 3 [Source:VGNC Symbol;Acc:VGNC:46544]	protein_coding
ENSCAFG00000012183	20.8176	0.950962	0.558292	2.21939	0.0264604	0.16863	CTSZ	cathepsin Z [Source:VGNC Symbol;Acc:VGNC:39717]	protein_coding
ENSCAFG00000001766	154.728	0.861375	0.367791	2.21847	0.0265226	0.168732	IREB2	iron responsive element binding protein 2 [Source:VGNC Symbol;Acc:VGNC:42090]	protein_coding
ENSCAFG00000004967	21.7425	-0.81863	0.587938	-2.21871	0.0265066	0.168732	MKRN2	makorin ring finger protein 2 [Source:VGNC Symbol;Acc:VGNC:43252]	protein_coding
ENSCAFG00000011741	97.6426	0.837444	0.381444	2.21827	0.0265361	0.168732	TFIP11	tuftelin interacting protein 11 [Source:VGNC Symbol;Acc:VGNC:47300]	protein_coding
ENSCAFG00000031376	109.142	0.879788	0.455039	2.21668	0.0266449	0.169297	UBXN2A	UBX domain protein 2A [Source:VGNC Symbol;Acc:VGNC:48098]	protein_coding
ENSCAFG00000008858	380.126	-0.667824	0.30807	-2.21545	0.0267294	0.169707	BMP2K	BMP2 inducible kinase [Source:VGNC Symbol;Acc:VGNC:38479]	protein_coding
ENSCAFG00000002931	43.102	0.91795	0.575723	2.21514	0.0267507	0.169715	DCK	deoxycytidine kinase [Source:VGNC Symbol;Acc:VGNC:39802]	protein_coding
ENSCAFG00000014112	35.0019	0.817699	0.530773	2.21122	0.0270207	0.1713	KIF15	kinesin family member 15 [Source:VGNC Symbol;Acc:VGNC:42384]	protein_coding
ENSCAFG00000031250	6510.88	0.614802	0.56867	2.21059	0.0270645	0.171449	KRT14	keratin 14 [Source:VGNC Symbol;Acc:VGNC:55620]	protein_coding
ENSCAFG00000031512	47.709	0.860863	0.463507	2.20946	0.0271427	0.171816		histone H1.4 [Source:NCBI gene;Acc:488269]	protein_coding
ENSCAFG00000016342	84.7232	-0.832244	0.507837	-2.20875	0.0271918	0.171998	PCDH7	protocadherin 7 [Source:VGNC Symbol;Acc:VGNC:53195]	protein_coding
ENSCAFG00000007174	65.6263	0.89842	0.517346	2.20839	0.0272169	0.17201	POLR1B	RNA polymerase I subunit B [Source:VGNC Symbol;Acc:VGNC:44789]	protein_coding
ENSCAFG00000024037	21.6599	0.477642	0.573502	2.20814	0.0272343	0.17201	SLC36A1	solute carrier family 36 member 1 [Source:VGNC Symbol;Acc:VGNC:46382]	protein_coding
ENSCAFG00000015143	19.6007	0.957256	0.572887	2.20692	0.0273197	0.172422	TAPBPL	TAP binding protein like [Source:VGNC Symbol;Acc:VGNC:47107]	protein_coding
ENSCAFG00000000372	70.6168	-0.956378	0.466279	-2.20647	0.0273514	0.172493	UST	uronyl 2-sulfotransferase [Source:VGNC Symbol;Acc:VGNC:48207]	protein_coding
ENSCAFG00000000016	35.9753	-1.13987	0.508242	-2.20595	0.0273875	0.172592	MBP	myelin basic protein [Source:VGNC Symbol;Acc:VGNC:53736]	protein_coding
ENSCAFG00000018711	40.6906	0.941645	0.523047	2.20516	0.0274425	0.17281	RANBP3L	RAN binding protein 3 like [Source:NCBI gene;Acc:489227]	protein_coding
ENSCAFG00000014648	89.7157	0.810762	0.400418	2.20403	0.0275221	0.173183		RNA transcription, translation and transport factor [Source:NCBI gene;Acc:610819]	protein_coding
ENSCAFG00000029673	23.7183	-0.822587	0.583057	-2.20214	0.0276553	0.173892		transcription elongation factor A like 8 [Source:NCBI gene;Acc:100688714]	protein_coding
ENSCAFG00000002610	54.7078	0.859213	0.495636	2.20031	0.0277846	0.174028	PRKCE	protein kinase C epsilon [Source:VGNC Symbol;Acc:VGNC:44980]	protein_coding
ENSCAFG00000003884	44.6372	-0.888891	0.496113	-2.19915	0.0278669	0.174028	TXNRD3	thioredoxin reductase 3 [Source:VGNC Symbol;Acc:VGNC:48023]	protein_coding
ENSCAFG00000009463	18.1563	0.865485	0.55086	2.1999	0.0278139	0.174028	FTO	FTO, alpha-ketoglutarate dependent dioxygenase [Source:VGNC Symbol;Acc:VGNC:41003]	protein_coding
ENSCAFG00000009649	33.6849	-1.02261	0.493578	-2.20099	0.0277365	0.174028	PLEKHA6	pleckstrin homology domain containing A6 [Source:VGNC Symbol;Acc:VGNC:44670]	protein_coding
ENSCAFG00000010310	62.9705	1.03961	0.46538	2.19989	0.0278145	0.174028	CNNM2	cyclin and CBS domain divalent metal cation transport mediator 2 [Source:VGNC Symbol;Acc:VGNC:39407]	protein_coding
ENSCAFG00000010551	10.2844	0.590617	0.588518	2.19894	0.0278823	0.174028	CHEK1	checkpoint kinase 1 [Source:VGNC Symbol;Acc:VGNC:53319]	protein_coding
ENSCAFG00000010627	15.37	-0.668338	0.546714	-2.19956	0.0278384	0.174028	RASSF1	Ras association domain family member 1 [Source:VGNC Symbol;Acc:VGNC:45378]	protein_coding
ENSCAFG00000015801	129.585	-0.694334	0.354792	-2.19918	0.027865	0.174028	PRICKLE3	prickle planar cell polarity protein 3 [Source:VGNC Symbol;Acc:VGNC:44967]	protein_coding
ENSCAFG00000031478	50.3871	0.920937	0.444195	2.20064	0.0277613	0.174028		uncharacterized LOC612591 [Source:NCBI gene;Acc:612591]	protein_coding
ENSCAFG00000031788	84.4906	0.876491	0.423907	2.19983	0.0278188	0.174028	RMDN1	regulator of microtubule dynamics 1 [Source:VGNC Symbol;Acc:VGNC:45605]	protein_coding
ENSCAFG00000007606	101.019	-0.797805	0.397811	-2.1986	0.0279065	0.174051	URI1	URI1, prefoldin like chaperone [Source:VGNC Symbol;Acc:VGNC:48166]	protein_coding
ENSCAFG00000005362	130.14	-0.932778	0.430161	-2.19828	0.0279289	0.174063	PLD3	phospholipase D family member 3 [Source:VGNC Symbol;Acc:VGNC:44662]	protein_coding
ENSCAFG00000007907	683.636	-0.737379	0.349587	-2.19692	0.0280264	0.174542	LRBA	LPS responsive beige-like anchor protein [Source:VGNC Symbol;Acc:VGNC:42757]	protein_coding
ENSCAFG00000011256	22.5961	0.877695	0.544545	2.19554	0.0281249	0.175027	DNAAF5	dynein axonemal assembly factor 5 [Source:VGNC Symbol;Acc:VGNC:40010]	protein_coding
ENSCAFG00000001428	48.2711	0.678158	0.518129	2.19469	0.028186	0.175262	PPIL1	peptidylprolyl isomerase like 1 [Source:VGNC Symbol;Acc:VGNC:44855]	protein_coding
ENSCAFG00000002903	22.4341	0.987312	0.535964	2.19415	0.0282248	0.175262		synaptobrevin homolog YKT6 [Source:NCBI gene;Acc:475497]	protein_coding
ENSCAFG00000012003	26.6309	0.825107	0.553449	2.19427	0.028216	0.175262	LAT2	linker for activation of T cells family member 2 [Source:VGNC Symbol;Acc:VGNC:42597]	protein_coding
ENSCAFG00000001333	75.4477	0.980454	0.421093	2.19346	0.0282744	0.175313	TSTA3	tissue specific transplantation antigen P35B [Source:VGNC Symbol;Acc:VGNC:47933]	protein_coding
ENSCAFG00000005283	491.705	-0.731324	0.355194	-2.19355	0.0282677	0.175313	CLIP4	CAP-Gly domain containing linker protein family member 4 [Source:VGNC Symbol;Acc:VGNC:39345]	protein_coding
ENSCAFG00000001882	17.3508	0.899789	0.573291	2.19231	0.0283568	0.175647	GTPBP10	GTP binding protein 10 [Source:VGNC Symbol;Acc:VGNC:49806]	protein_coding
ENSCAFG00000004082	42.6509	-0.870982	0.561952	-2.19214	0.0283697	0.175647	ABTB1	ankyrin repeat and BTB domain containing 1 [Source:VGNC Symbol;Acc:VGNC:37486]	protein_coding
ENSCAFG00000016298	23.1413	-0.977307	0.563325	-2.19137	0.0284247	0.17586	TMEM102	transmembrane protein 102 [Source:VGNC Symbol;Acc:VGNC:49837]	protein_coding
ENSCAFG00000019112	31.5475	-1.04864	0.533056	-2.19035	0.0284988	0.176089	YJU2	YJU2 splicing factor homolog [Source:VGNC Symbol;Acc:VGNC:38875]	protein_coding
ENSCAFG00000029346	292.425	0.965134	0.424313	2.19029	0.0285033	0.176089			protein_coding
ENSCAFG00000007815	10.2675	0.913204	0.576486	2.18821	0.0286546	0.176894	CLP1	cleavage and polyadenylation factor I subunit 1 [Source:VGNC Symbol;Acc:VGNC:39354]	protein_coding
ENSCAFG00000012163	47.3408	0.864934	0.480183	2.1875	0.0287059	0.177082	NELFCD	negative elongation factor complex member C/D [Source:VGNC Symbol;Acc:VGNC:43738]	protein_coding
ENSCAFG00000000133	109.559	0.797289	0.381531	2.18658	0.0287733	0.177369	WDR7	WD repeat domain 7 [Source:VGNC Symbol;Acc:VGNC:48383]	protein_coding
ENSCAFG00000017899	48.8513	-0.939587	0.474938	-2.18599	0.0288164	0.177482	COX10	cytochrome c oxidase assembly factor heme A:farnesyltransferase COX10 [Source:VGNC Symbol;Acc:VGNC:39533]	protein_coding
ENSCAFG00000019342	80.8881	0.974347	0.44129	2.18576	0.0288334	0.177482	AGRN	agrin [Source:VGNC Symbol;Acc:VGNC:37716]	protein_coding
ENSCAFG00000008071	237.808	-0.671006	0.312531	-2.18469	0.0289117	0.177705	FAM160A1	family with sequence similarity 160 member A1 [Source:VGNC Symbol;Acc:VGNC:40606]	protein_coding
ENSCAFG00000015701	110.904	-0.970428	0.501986	-2.18486	0.0288994	0.177705	CYTH3	cytohesin 3 [Source:VGNC Symbol;Acc:VGNC:49080]	protein_coding
ENSCAFG00000005087	33.3555	-0.354611	0.568481	-2.18349	0.029	0.178119	TTC21A	tetratricopeptide repeat domain 21A [Source:VGNC Symbol;Acc:VGNC:47942]	protein_coding
ENSCAFG00000001704	48.0556	0.989922	0.483411	2.18208	0.0291039	0.178627	APOL6	apolipoprotein L6 [Source:VGNC Symbol;Acc:VGNC:38006]	protein_coding
ENSCAFG00000006199	312.35	0.713471	0.329685	2.18081	0.0291975	0.178814	ATP11A	ATPase phospholipid transporting 11A [Source:VGNC Symbol;Acc:VGNC:38238]	protein_coding
ENSCAFG00000011663	23.0649	1.09075	0.547707	2.18124	0.0291656	0.178814	MECR	mitochondrial trans-2-enoyl-CoA reductase [Source:VGNC Symbol;Acc:VGNC:43116]	protein_coding
ENSCAFG00000019652	26.7781	0.829862	0.528282	2.18089	0.0291913	0.178814	ARID3A	AT-rich interaction domain 3A [Source:VGNC Symbol;Acc:VGNC:38095]	protein_coding
ENSCAFG00000016305	52.7731	-0.858759	0.413644	-2.17763	0.0294339	0.180001	GPHN	gephyrin [Source:VGNC Symbol;Acc:VGNC:41380]	protein_coding
ENSCAFG00000028686	42.1272	1.07196	0.520554	2.17787	0.0294156	0.180001	PLEKHA3	pleckstrin homology domain containing A3 [Source:VGNC Symbol;Acc:VGNC:53102]	protein_coding
ENSCAFG00000019498	43.7033	1.00792	0.53598	2.17666	0.0295058	0.180311	CEP104	centrosomal protein 104 [Source:VGNC Symbol;Acc:VGNC:39115]	protein_coding
ENSCAFG00000010219	52.6486	-0.767565	0.50351	-2.17591	0.0295621	0.180525	TMEM45B	transmembrane protein 45B [Source:VGNC Symbol;Acc:VGNC:47583]	protein_coding
ENSCAFG00000028956	58.575	0.811068	0.416751	2.17402	0.0297038	0.18126	SAP30BP	SAP30 binding protein [Source:VGNC Symbol;Acc:VGNC:45861]	protein_coding
ENSCAFG00000010080	218.7	0.836682	0.456494	2.17345	0.0297461	0.181387	MYO1B	myosin IB [Source:VGNC Symbol;Acc:VGNC:43561]	protein_coding
ENSCAFG00000013933	108.189	1.05775	0.484204	2.17238	0.0298273	0.18149	CYBB	cytochrome b-245 beta chain [Source:VGNC Symbol;Acc:VGNC:50285]	protein_coding
ENSCAFG00000015592	63.3841	1.33791	0.523266	2.17255	0.0298141	0.18149	PCNX4	pecanex 4 [Source:VGNC Symbol;Acc:VGNC:44315]	protein_coding
ENSCAFG00000019492	64.9019	-0.813255	0.413589	-2.17292	0.0297861	0.18149	LRRC47	leucine rich repeat containing 47 [Source:VGNC Symbol;Acc:VGNC:42801]	protein_coding
ENSCAFG00000013617	66.9731	-0.841176	0.414857	-2.17157	0.0298884	0.181732	IDH1	isocitrate dehydrogenase (NADP(+)) 1, cytosolic [Source:NCBI gene;Acc:478889]	protein_coding
ENSCAFG00000015757	29.0824	0.860769	0.544348	2.17063	0.0299589	0.18203	CNP	2',3'-cyclic nucleotide 3' phosphodiesterase [Source:VGNC Symbol;Acc:VGNC:39421]	protein_coding
ENSCAFG00000011516	56.0824	0.92883	0.466265	2.16944	0.0300497	0.182451	TOMM20	translocase of outer mitochondrial membrane 20 [Source:VGNC Symbol;Acc:VGNC:49025]	protein_coding
ENSCAFG00000000011	22.261	0.962857	0.566431	2.16878	0.0300992	0.18249	NFATC1	nuclear factor of activated T cells 1 [Source:VGNC Symbol;Acc:VGNC:43766]	protein_coding
ENSCAFG00000014295	291.738	0.726774	0.337702	2.16896	0.0300857	0.18249	SMC4	structural maintenance of chromosomes 4 [Source:VGNC Symbol;Acc:VGNC:46545]	protein_coding
ENSCAFG00000015642	13.2822	0.457645	0.586056	2.16784	0.0301709	0.182794	FOXM1	forkhead box M1 [Source:VGNC Symbol;Acc:VGNC:40959]	protein_coding
ENSCAFG00000003399	45.2858	0.833992	0.527459	2.16703	0.0302328	0.182849	TES	testin LIM domain protein [Source:VGNC Symbol;Acc:VGNC:47256]	protein_coding
ENSCAFG00000005479	688.232	0.575855	0.266187	2.1669	0.0302424	0.182849	RRBP1	ribosome binding protein 1 [Source:VGNC Symbol;Acc:VGNC:45757]	protein_coding
ENSCAFG00000017100	77.3344	-0.872994	0.467543	-2.16687	0.0302448	0.182849	ADAM15	ADAM metallopeptidase domain 15 [Source:VGNC Symbol;Acc:VGNC:37575]	protein_coding
ENSCAFG00000012140	83.3533	0.96972	0.496169	2.16494	0.0303925	0.183611	PRC1	protein regulator of cytokinesis 1 [Source:VGNC Symbol;Acc:VGNC:44941]	protein_coding
ENSCAFG00000002323	27.499	-1.1937	0.572241	-2.16428	0.030443	0.183655	MGAT4A	alpha-1,3-mannosyl-glycoprotein 4-beta-N-acetylglucosaminyltransferase A [Source:VGNC Symbol;Acc:VGNC:54527]	protein_coding
ENSCAFG00000011620	22.8838	0.957437	0.587768	2.16446	0.0304293	0.183655	FANCI	FA complementation group I [Source:VGNC Symbol;Acc:VGNC:40723]	protein_coding
ENSCAFG00000014472	29.3261	0.836614	0.531813	2.16278	0.0305581	0.184218	GPR137	G protein-coupled receptor 137 [Source:VGNC Symbol;Acc:VGNC:41397]	protein_coding
ENSCAFG00000030902	15.9481	0.746345	0.59168	2.16217	0.0306047	0.184368	TRIM59	tripartite motif containing 59 [Source:VGNC Symbol;Acc:VGNC:47829]	protein_coding
ENSCAFG00000015776	62.8404	-0.857401	0.4667	-2.16046	0.0307374	0.184905	CCDC120	coiled-coil domain containing 120 [Source:VGNC Symbol;Acc:VGNC:38787]	protein_coding
ENSCAFG00000031549	60.5751	0.775934	0.489836	2.16066	0.0307216	0.184905	SRP19	signal recognition particle 19 [Source:VGNC Symbol;Acc:VGNC:56002]	protein_coding
ENSCAFG00000001796	37.791	0.979085	0.485613	2.15988	0.030782	0.18491	TMEM33	transmembrane protein 33 [Source:VGNC Symbol;Acc:VGNC:47571]	protein_coding
ENSCAFG00000020146	74.5265	0.833085	0.393131	2.15994	0.0307771	0.18491	TMED5	transmembrane p24 trafficking protein 5 [Source:VGNC Symbol;Acc:VGNC:47440]	protein_coding
ENSCAFG00000032071	114.857	0.972294	0.442169	2.1595	0.0308112	0.184955	EIF1AX	eukaryotic translation initiation factor 1A X-linked [Source:VGNC Symbol;Acc:VGNC:54830]	protein_coding
ENSCAFG00000010948	128.659	0.896584	0.426806	2.15866	0.0308765	0.185215	PREX1	phosphatidylinositol-3,4,5-trisphosphate dependent Rac exchange factor 1 [Source:VGNC Symbol;Acc:VGNC:44962]	protein_coding
ENSCAFG00000017916	109.659	0.686804	0.443517	2.1578	0.030943	0.185483	SEMA7A	semaphorin 7A (John Milton Hagen blood group) [Source:NCBI gene;Acc:487644]	protein_coding
ENSCAFG00000020082	50.0139	0.881046	0.511165	2.15746	0.0309699	0.185513	DNM1	dynamin 1 [Source:VGNC Symbol;Acc:VGNC:51945]	protein_coding
ENSCAFG00000007523	37.7911	-0.843289	0.540678	-2.15694	0.0310107	0.185626	ARMC8	armadillo repeat containing 8 [Source:VGNC Symbol;Acc:VGNC:38128]	protein_coding
ENSCAFG00000010982	21.8035	1.25523	0.530655	2.15599	0.0310841	0.185923	FAM20A	FAM20A, golgi associated secretory pathway pseudokinase [Source:VGNC Symbol;Acc:VGNC:40654]	protein_coding
ENSCAFG00000019810	32.4245	0.859757	0.525243	2.15553	0.0311202	0.185923	VAV2	vav guanine nucleotide exchange factor 2 [Source:NCBI gene;Acc:608060]	protein_coding
ENSCAFG00000028788	32.5235	1.18193	0.509453	2.15546	0.0311262	0.185923	ARL14EP	ADP ribosylation factor like GTPase 14 effector protein [Source:VGNC Symbol;Acc:VGNC:38107]	protein_coding
ENSCAFG00000000150	38.7258	-0.630039	0.521844	-2.1546	0.031193	0.186191	POLI	DNA polymerase iota [Source:VGNC Symbol;Acc:VGNC:44784]	protein_coding
ENSCAFG00000005242	129.169	0.787152	0.371261	2.15289	0.0313277	0.186864	RBM26	RNA binding motif protein 26 [Source:VGNC Symbol;Acc:VGNC:45416]	protein_coding
ENSCAFG00000006024	19.3361	-1.13705	0.561516	-2.15168	0.0314223	0.187164	SH3BP5	SH3 domain binding protein 5 [Source:VGNC Symbol;Acc:VGNC:46120]	protein_coding
ENSCAFG00000012143	20.176	0.849598	0.531461	2.15186	0.0314087	0.187164	NPEPL1	aminopeptidase like 1 [Source:VGNC Symbol;Acc:VGNC:43916]	protein_coding
ENSCAFG00000005253	115.48	0.901996	0.414894	2.15139	0.0314451	0.187169	WDR43	WD repeat domain 43 [Source:VGNC Symbol;Acc:VGNC:48367]	protein_coding
ENSCAFG00000010413	43.282	-0.744001	0.487589	-2.15062	0.0315063	0.187402	TMEM54	transmembrane protein 54 [Source:VGNC Symbol;Acc:VGNC:47588]	protein_coding
ENSCAFG00000004100	180.675	-1.05067	0.474339	-2.1495	0.0315946	0.187795	EPC1	enhancer of polycomb homolog 1 [Source:VGNC Symbol;Acc:VGNC:40400]	protein_coding
ENSCAFG00000018442	80.2171	1.06423	0.438423	2.14854	0.0316711	0.188118	LPIN2	lipin 2 [Source:VGNC Symbol;Acc:VGNC:42752]	protein_coding
ENSCAFG00000000166	80.3982	-1.0129	0.510372	-2.14776	0.0317331	0.188222	ELAC1	elaC ribonuclease Z 1 [Source:VGNC Symbol;Acc:VGNC:56917]	protein_coding
ENSCAFG00000007562	65.601	-0.697765	0.555044	-2.14789	0.0317227	0.188222	AMPD3	adenosine monophosphate deaminase 3 [Source:NCBI gene;Acc:476851]	protein_coding
ENSCAFG00000014290	25.8045	-0.653743	0.570454	-2.14713	0.0317832	0.188388	ANKH	ANKH inorganic pyrophosphate transport regulator [Source:VGNC Symbol;Acc:VGNC:50869]	protein_coding
ENSCAFG00000003705	75.2938	0.824363	0.389005	2.1453	0.0319291	0.18912	CUL2	cullin 2 [Source:VGNC Symbol;Acc:VGNC:39729]	protein_coding
ENSCAFG00000019639	16.6491	-0.790572	0.55757	-2.14445	0.0319968	0.189389	VBP1	VHL binding protein 1 [Source:VGNC Symbol;Acc:VGNC:48239]	protein_coding
ENSCAFG00000001570	39.5626	0.666258	0.548696	2.14331	0.0320886	0.189408	PSAT1	phosphoserine aminotransferase 1 [Source:VGNC Symbol;Acc:VGNC:45081]	protein_coding
ENSCAFG00000012092	73.1779	0.767549	0.451534	2.14365	0.0320609	0.189408	AGAP1	ArfGAP with GTPase domain, ankyrin repeat and PH domain 1 [Source:VGNC Symbol;Acc:VGNC:37695]	protein_coding
ENSCAFG00000018250	767.675	-0.583807	0.268925	-2.1433	0.0320894	0.189408	PLS3	plastin 3 [Source:VGNC Symbol;Acc:VGNC:44712]	protein_coding
ENSCAFG00000031501	1065.73	-0.775292	0.379941	-2.14406	0.0320285	0.189408	C15orf48	chromosome 30 open reading frame, human C15orf48 [Source:NCBI gene;Acc:478287]	protein_coding
ENSCAFG00000002227	423.068	-0.675827	0.363442	-2.14187	0.0322042	0.189821	C1GALT1	core 1 synthase, glycoprotein-N-acetylgalactosamine 3-beta-galactosyltransferase 1 [Source:VGNC Symbol;Acc:VGNC:38574]	protein_coding
ENSCAFG00000007872	17.4507	0.990881	0.562037	2.14214	0.0321826	0.189821	LETMD1	LETM1 domain containing 1 [Source:VGNC Symbol;Acc:VGNC:42643]	protein_coding
ENSCAFG00000015124	108.166	0.883212	0.455123	2.14029	0.0323316	0.19044	NCAPD2	non-SMC condensin I complex subunit D2 [Source:VGNC Symbol;Acc:VGNC:43639]	protein_coding
ENSCAFG00000031937	68.3512	-0.881196	0.456081	-2.13965	0.032383	0.19061	SLC35C1	solute carrier family 35 member C1 [Source:VGNC Symbol;Acc:VGNC:46368]	protein_coding
ENSCAFG00000009634	515.409	-0.750205	0.346392	-2.13888	0.0324452	0.190843	NFKBIZ	NFKB inhibitor zeta [Source:VGNC Symbol;Acc:VGNC:43785]	protein_coding
ENSCAFG00000008249	83.2868	0.909206	0.513328	2.13778	0.0325345	0.191123	GYG1	glycogenin 1 [Source:VGNC Symbol;Acc:VGNC:41572]	protein_coding
ENSCAFG00000012023	182.748	-0.832503	0.403031	-2.13746	0.0325604	0.191123	PPP1R8	protein phosphatase 1 regulatory subunit 8 [Source:NCBI gene;Acc:487340]	protein_coding
ENSCAFG00000024641	258.133	-0.769751	0.386282	-2.13762	0.0325472	0.191123	KIAA1671	KIAA1671 [Source:VGNC Symbol;Acc:VGNC:42373]	protein_coding
ENSCAFG00000015931	28.9723	-1.0837	0.488309	-2.13618	0.032665	0.191472	CYP4F8	docosahexaenoic acid omega-hydroxylase CYP4F3 [Source:NCBI gene;Acc:484867]	protein_coding
ENSCAFG00000018281	241.123	-0.729983	0.341831	-2.13638	0.0326489	0.191472	ARHGEF37	Rho guanine nucleotide exchange factor 37 [Source:VGNC Symbol;Acc:VGNC:38086]	protein_coding
ENSCAFG00000028715	21.0945	0.744324	0.538839	2.13531	0.0327353	0.191752	HMGB3	high mobility group box 3 [Source:VGNC Symbol;Acc:VGNC:54164]	protein_coding
ENSCAFG00000006026	104.094	-0.955409	0.536953	-2.13448	0.0328033	0.192017	UFM1	ubiquitin fold modifier 1 [Source:VGNC Symbol;Acc:VGNC:54385]	protein_coding
ENSCAFG00000014776	106.091	-0.822083	0.44442	-2.13342	0.0328903	0.192128	WNK4	WNK lysine deficient protein kinase 4 [Source:NCBI gene;Acc:490959]	protein_coding
ENSCAFG00000017408	116.101	0.727785	0.346943	2.13352	0.0328824	0.192128	GTF3C1	general transcription factor IIIC subunit 1 [Source:VGNC Symbol;Acc:VGNC:41551]	protein_coding
ENSCAFG00000018091	63.5091	1.09647	0.59173	2.13353	0.0328812	0.192128	SYNPO	synaptopodin [Source:VGNC Symbol;Acc:VGNC:47034]	protein_coding
ENSCAFG00000004827	18.216	1.1873	0.581428	2.13285	0.0329372	0.192245	DHTKD1	dehydrogenase E1 and transketolase domain containing 1 [Source:VGNC Symbol;Acc:VGNC:39938]	protein_coding
ENSCAFG00000007956	42.5789	-0.878982	0.448791	-2.13243	0.0329719	0.192245	ROBO2	roundabout guidance receptor 2 [Source:VGNC Symbol;Acc:VGNC:45685]	protein_coding
ENSCAFG00000018959	66.3615	-0.757676	0.44606	-2.13235	0.0329783	0.192245	EMP2	epithelial membrane protein 2 [Source:VGNC Symbol;Acc:VGNC:40353]	protein_coding
ENSCAFG00000006818	140.19	-0.809311	0.403625	-2.13164	0.0330362	0.192318	MTREX	Mtr4 exosome RNA helicase [Source:VGNC Symbol;Acc:VGNC:46201]	protein_coding
ENSCAFG00000025460	11.8183	0.73672	0.571388	2.13166	0.0330352	0.192318	TRIM65	tripartite motif containing 65 [Source:VGNC Symbol;Acc:VGNC:47832]	protein_coding
ENSCAFG00000010114	64.2569	0.989124	0.487237	2.12964	0.0332014	0.192882	CIT	citron rho-interacting serine/threonine kinase [Source:VGNC Symbol;Acc:VGNC:39282]	protein_coding
ENSCAFG00000017095	88.1971	-0.7719	0.408649	-2.12979	0.0331886	0.192882	YPEL3	yippee like 3 [Source:VGNC Symbol;Acc:VGNC:48499]	protein_coding
ENSCAFG00000017215	39.7419	0.811806	0.46065	2.12965	0.0332009	0.192882	AHSA1	activator of HSP90 ATPase activity 1 [Source:VGNC Symbol;Acc:VGNC:37730]	protein_coding
ENSCAFG00000000972	263.52	0.77014	0.364672	2.12816	0.0333241	0.193159	TAPBP	TAP binding protein [Source:VGNC Symbol;Acc:VGNC:47106]	protein_coding
ENSCAFG00000001141	2052	0.839335	0.397928	2.12843	0.0333014	0.193159	NDRG1	N-myc downstream regulated 1 [Source:NCBI gene;Acc:482049]	protein_coding
ENSCAFG00000003309	239.275	-0.70213	0.357173	-2.12741	0.0333858	0.193159	AAK1	AP2 associated kinase 1 [Source:VGNC Symbol;Acc:VGNC:37410]	protein_coding
ENSCAFG00000004331	16.0183	0.71438	0.588863	2.12795	0.033341	0.193159	PIK3R3	phosphoinositide-3-kinase regulatory subunit 3 [Source:NCBI gene;Acc:100856339]	protein_coding
ENSCAFG00000016410	76.8264	-0.796128	0.55316	-2.12745	0.0333825	0.193159	PLEKHH1	pleckstrin homology, MyTH4 and FERM domain containing H1 [Source:VGNC Symbol;Acc:VGNC:44682]	protein_coding
ENSCAFG00000028839	176.915	-0.82765	0.391075	-2.128	0.0333375	0.193159	RAB18	RAB18, member RAS oncogene family [Source:VGNC Symbol;Acc:VGNC:45257]	protein_coding
ENSCAFG00000016814	15.205	-1.0944	0.567079	-2.12678	0.0334384	0.193331	PNPO	pyridoxamine 5'-phosphate oxidase [Source:VGNC Symbol;Acc:VGNC:44759]	protein_coding
ENSCAFG00000010304	119.375	0.831217	0.471309	2.12613	0.0334926	0.193433	ETS1	ETS proto-oncogene 1, transcription factor [Source:VGNC Symbol;Acc:VGNC:40494]	protein_coding
ENSCAFG00000012381	269.863	-0.874278	0.428303	-2.12602	0.0335017	0.193433	BNIPL	BCL2 interacting protein like [Source:VGNC Symbol;Acc:VGNC:38494]	protein_coding
ENSCAFG00000014989	31.1172	1.09555	0.522243	2.12391	0.0336775	0.194316	WDHD1	WD repeat and HMG-box DNA binding protein 1 [Source:VGNC Symbol;Acc:VGNC:48347]	protein_coding
ENSCAFG00000002264	67.2237	0.876162	0.425265	2.1192	0.0340737	0.196454	FBXO9	F-box protein 9 [Source:VGNC Symbol;Acc:VGNC:40791]	protein_coding
ENSCAFG00000007965	99.8815	0.791402	0.403789	2.11866	0.0341192	0.196454	MLXIP	MLX interacting protein [Source:VGNC Symbol;Acc:VGNC:43268]	protein_coding
ENSCAFG00000010047	123.314	0.734915	0.351738	2.11858	0.0341263	0.196454	2019-03-06	membrane associated ring-CH-type finger 6 [Source:VGNC Symbol;Acc:VGNC:43019]	protein_coding
ENSCAFG00000014512	19.739	0.950737	0.533074	2.11841	0.0341407	0.196454	DDX49	DEAD-box helicase 49 [Source:VGNC Symbol;Acc:VGNC:39861]	protein_coding
ENSCAFG00000000386	248.084	-0.825832	0.44218	-2.11792	0.034182	0.196558	ARG1	arginase 1 [Source:VGNC Symbol;Acc:VGNC:38041]	protein_coding
ENSCAFG00000000100	106.384	0.807746	0.415471	2.11595	0.0343494	0.197387	SEC11C	SEC11 homolog C, signal peptidase complex subunit [Source:VGNC Symbol;Acc:VGNC:45961]	protein_coding
ENSCAFG00000010942	143.981	0.80817	0.37555	2.11542	0.0343942	0.197511	CCDC91	coiled-coil domain containing 91 [Source:VGNC Symbol;Acc:VGNC:38872]	protein_coding
ENSCAFG00000030979	48.9525	0.850785	0.509787	2.11507	0.0344238	0.197546			protein_coding
ENSCAFG00000014273	94.5393	0.866762	0.443986	2.11433	0.0344869	0.197775	RDX	radixin [Source:VGNC Symbol;Acc:VGNC:45455]	protein_coding
ENSCAFG00000003103	21.151	-0.963443	0.556798	-2.11305	0.0345963	0.197983	RRAGD	Ras related GTP binding D [Source:VGNC Symbol;Acc:VGNC:49747]	protein_coding
ENSCAFG00000004700	29.4732	0.923596	0.498917	2.11304	0.034597	0.197983	TSN	translin [Source:VGNC Symbol;Acc:VGNC:47907]	protein_coding
ENSCAFG00000014620	33.9421	-0.76721	0.491933	-2.1132	0.0345836	0.197983	VAT1	vesicle amine transport 1 [Source:VGNC Symbol;Acc:VGNC:55836]	protein_coding
ENSCAFG00000016340	266.346	-0.675927	0.314713	-2.11281	0.0346167	0.197983	WDR26	WD repeat domain 26 [Source:VGNC Symbol;Acc:VGNC:48358]	protein_coding
ENSCAFG00000004830	46.9118	0.972672	0.51249	2.11212	0.0346761	0.198189			protein_coding
ENSCAFG00000008112	57.8211	0.846799	0.499098	2.11074	0.0347945	0.198732	CCDC66	coiled-coil domain containing 66 [Source:VGNC Symbol;Acc:VGNC:38850]	protein_coding
ENSCAFG00000018411	26.7601	0.889546	0.495965	2.11014	0.0348462	0.198893	NKRF	NFKB repressing factor [Source:VGNC Symbol;Acc:VGNC:54177]	protein_coding
ENSCAFG00000013253	61.9086	0.847839	0.524696	2.1096	0.0348931	0.199027		nuclear envelope pore membrane protein POM 121C [Source:NCBI gene;Acc:489812]	protein_coding
ENSCAFG00000003197	248.408	0.83241	0.394802	2.10759	0.0350663	0.199824	ACTR2	ARP2 actin related protein 2 homolog [Source:VGNC Symbol;Acc:VGNC:37554]	protein_coding
ENSCAFG00000012257	455.258	0.636701	0.299696	2.10743	0.03508	0.199824	AP2M1	adaptor related protein complex 2 subunit mu 1 [Source:VGNC Symbol;Acc:VGNC:37961]	protein_coding
ENSCAFG00000007053	55.3943	0.840284	0.457757	2.10541	0.0352559	0.200422	BCL2L1	BCL2 like 1 [Source:VGNC Symbol;Acc:VGNC:38408]	protein_coding
ENSCAFG00000009418	62.4827	-0.850295	0.419265	-2.10557	0.035242	0.200422	TP53INP1	tumor protein p53 inducible nuclear protein 1 [Source:VGNC Symbol;Acc:VGNC:47725]	protein_coding
ENSCAFG00000016257	156.014	-0.859843	0.439155	-2.10576	0.0352252	0.200422	MCC	MCC, WNT signaling pathway regulator [Source:VGNC Symbol;Acc:VGNC:54780]	protein_coding
ENSCAFG00000032070	110.343	0.746089	0.392251	2.10394	0.035384	0.201015	SAP18	Sin3A associated protein 18 [Source:VGNC Symbol;Acc:VGNC:45859]	protein_coding
ENSCAFG00000000204	15.0121	0.828634	0.574928	2.10347	0.0354248	0.201112	ATG12	autophagy related 12 [Source:VGNC Symbol;Acc:VGNC:38216]	protein_coding
ENSCAFG00000011885	61.9491	0.868894	0.414608	2.10136	0.0356097	0.201891	DNAJC8	DnaJ heat shock protein family (Hsp40) member C8 [Source:VGNC Symbol;Acc:VGNC:52131]	protein_coding
ENSCAFG00000013255	433.029	0.908808	0.472534	2.10156	0.0355919	0.201891	MKI67	marker of proliferation Ki-67 [Source:VGNC Symbol;Acc:VGNC:53000]	protein_coding
ENSCAFG00000012298	29.8708	1.03831	0.554594	2.101	0.0356407	0.201932	FES	FES proto-oncogene, tyrosine kinase [Source:VGNC Symbol;Acc:VGNC:40825]	protein_coding
ENSCAFG00000001513	31.3478	-0.803125	0.510316	-2.09993	0.0357354	0.202333	KCTD17	potassium channel tetramerization domain containing 17 [Source:VGNC Symbol;Acc:VGNC:54152]	protein_coding
ENSCAFG00000003175	120.12	-0.699076	0.341364	-2.09891	0.0358251	0.202706	AFTPH	aftiphilin [Source:VGNC Symbol;Acc:VGNC:37693]	protein_coding
ENSCAFG00000023728	12021.3	-0.92319	0.48371	-2.09858	0.0358537	0.202733		involucrin [Source:NCBI gene;Acc:102152041]	protein_coding
ENSCAFG00000006941	59.8357	0.862125	0.502484	2.09813	0.0358933	0.202821	CAT	catalase [Source:NCBI gene;Acc:403474]	protein_coding
ENSCAFG00000000677	63.7888	0.941516	0.483302	2.09684	0.0360077	0.203196	LRP12	LDL receptor related protein 12 [Source:HGNC Symbol;Acc:HGNC:31708]	protein_coding
ENSCAFG00000014797	38.004	-1.09718	0.512583	-2.09697	0.0359963	0.203196	RP2	RP2, ARL3 GTPase activating protein [Source:VGNC Symbol;Acc:VGNC:45700]	protein_coding
ENSCAFG00000012093	28.4587	1.06827	0.50926	2.09576	0.0361038	0.203603	CTSK	cathepsin K [Source:VGNC Symbol;Acc:VGNC:39714]	protein_coding
ENSCAFG00000031284	40.8989	0.602562	0.52784	2.09437	0.0362268	0.204161	ZNF620	zinc finger protein 620 [Source:HGNC Symbol;Acc:HGNC:28742]	protein_coding
ENSCAFG00000011917	22.9157	-1.01336	0.533034	-2.0938	0.0362776	0.204206	TMEM62	transmembrane protein 62 [Source:VGNC Symbol;Acc:VGNC:47594]	protein_coding
ENSCAFG00000012542	58.3918	0.868528	0.517091	2.09347	0.036307	0.204206	HEG1	heart development protein with EGF like domains 1 [Source:VGNC Symbol;Acc:VGNC:41647]	protein_coding
ENSCAFG00000016011	589.913	-0.661191	0.321621	-2.09366	0.03629	0.204206	EPHA2	EPH receptor A2 [Source:VGNC Symbol;Acc:VGNC:40405]	protein_coding
ENSCAFG00000004773	109.145	-0.89264	0.479642	-2.0913	0.0365011	0.205161	AGAP3	ArfGAP with GTPase domain, ankyrin repeat and PH domain 3 [Source:VGNC Symbol;Acc:VGNC:51785]	protein_coding
ENSCAFG00000015800	207.562	0.779258	0.394215	2.09026	0.0365946	0.205338	MYO5A	myosin VA [Source:VGNC Symbol;Acc:VGNC:43568]	protein_coding
ENSCAFG00000015901	1391.26	0.865776	0.408844	2.09031	0.03659	0.205338	FTH1	ferritin heavy chain 1 [Source:VGNC Symbol;Acc:VGNC:56089]	protein_coding
ENSCAFG00000030033	57.2362	0.795008	0.446348	2.09014	0.0366052	0.205338	ERP29	endoplasmic reticulum protein 29 [Source:VGNC Symbol;Acc:VGNC:40468]	protein_coding
ENSCAFG00000008700	250.653	-0.75331	0.367326	-2.08832	0.0367694	0.206018	FNIP2	folliculin interacting protein 2 [Source:VGNC Symbol;Acc:VGNC:40936]	protein_coding
ENSCAFG00000018033	98.1614	0.569006	0.469128	2.08825	0.0367751	0.206018	PTPN9	protein tyrosine phosphatase, non-receptor type 9 [Source:VGNC Symbol;Acc:VGNC:45181]	protein_coding
ENSCAFG00000018816	135.74	0.722715	0.352199	2.08797	0.0368003	0.206023	RAI14	retinoic acid induced 14 [Source:VGNC Symbol;Acc:VGNC:45329]	protein_coding
ENSCAFG00000007731	376.019	-0.621369	0.314031	-2.08713	0.0368762	0.206288	ATP1B3	ATPase Na+/K+ transporting subunit beta 3 [Source:VGNC Symbol;Acc:VGNC:38250]	protein_coding
ENSCAFG00000028509	52.9208	-0.413147	0.538323	-2.08691	0.0368963	0.206288			protein_coding
ENSCAFG00000011748	168.728	0.748337	0.434822	2.08654	0.0369299	0.20634	ANP32E	acidic nuclear phosphoprotein 32 family member E [Source:VGNC Symbol;Acc:VGNC:37934]	protein_coding
ENSCAFG00000025565	32.7144	-0.979229	0.479327	-2.08626	0.0369553	0.206346	TINF2	TERF1 interacting nuclear factor 2 [Source:VGNC Symbol;Acc:VGNC:47381]	protein_coding
ENSCAFG00000007387	98.6495	0.854331	0.404185	2.08584	0.0369935	0.206423	WDR36	WD repeat domain 36 [Source:VGNC Symbol;Acc:VGNC:48363]	protein_coding
ENSCAFG00000015459	62.5419	0.860073	0.455657	2.08538	0.0370352	0.20652		CCZ1 homolog, vacuolar protein trafficking and biogenesis associated [Source:NCBI gene;Acc:479750]	protein_coding
ENSCAFG00000012120	23.7286	-0.902602	0.576647	-2.08486	0.0370825	0.206594	TRAF5	TNF receptor associated factor 5 [Source:VGNC Symbol;Acc:VGNC:47769]	protein_coding
ENSCAFG00000016568	288.719	0.785488	0.387487	2.08469	0.0370972	0.206594	ADAM10	ADAM metallopeptidase domain 10 [Source:HGNC Symbol;Acc:HGNC:188]	protein_coding
ENSCAFG00000006362	19.2199	1.15196	0.556012	2.08201	0.0373419	0.207684	NPHP3	nephrocystin 3 [Source:VGNC Symbol;Acc:VGNC:43919]	protein_coding
ENSCAFG00000019687	55.3599	-0.794047	0.511911	-2.08201	0.0373412	0.207684		family with sequence similarity 234 member A [Source:NCBI gene;Acc:490100]	protein_coding
ENSCAFG00000001763	61.8728	0.711045	0.480542	2.08098	0.0374355	0.208068	KLHDC3	kelch domain containing 3 [Source:HGNC Symbol;Acc:HGNC:20704]	protein_coding
ENSCAFG00000010172	97.6446	0.855343	0.506324	2.08065	0.0374662	0.208102	MX1	MX dynamin like GTPase 1 [Source:VGNC Symbol;Acc:VGNC:43511]	protein_coding
ENSCAFG00000012332	12.3907	1.04464	0.58781	2.08017	0.0375103	0.208211	H2AFX	histone H2AX [Source:NCBI gene;Acc:489372]	protein_coding
ENSCAFG00000008624	44.5211	-0.911058	0.49163	-2.07975	0.0375488	0.208227	STBD1	starch binding domain 1 [Source:VGNC Symbol;Acc:VGNC:57413]	protein_coding
ENSCAFG00000014812	274.213	1.01483	0.590785	2.0796	0.0375624	0.208227	COL3A1	collagen type III alpha 1 chain [Source:VGNC Symbol;Acc:VGNC:39472]	protein_coding
ENSCAFG00000005969	32.0141	1.08163	0.542734	2.07853	0.0376608	0.208636	TRMT6	tRNA methyltransferase 6 [Source:VGNC Symbol;Acc:VGNC:54738]	protein_coding
ENSCAFG00000019436	66.2637	0.812296	0.397499	2.0776	0.0377458	0.20897	IRAK1	interleukin 1 receptor associated kinase 1 [Source:VGNC Symbol;Acc:VGNC:42087]	protein_coding
ENSCAFG00000031128	27.1051	-0.937832	0.50845	-2.0767	0.0378289	0.209294	B4GALT3	beta-1,4-galactosyltransferase 3 [Source:VGNC Symbol;Acc:VGNC:38351]	protein_coding
ENSCAFG00000011350	14.1792	-0.755946	0.585916	-2.07616	0.037879	0.209434	COX19	cytochrome c oxidase assembly factor COX19 [Source:VGNC Symbol;Acc:VGNC:39538]	protein_coding
ENSCAFG00000001497	33.1951	-0.745309	0.50152	-2.07424	0.038057	0.209849	KLHDC10	kelch domain containing 10 [Source:VGNC Symbol;Acc:VGNC:42440]	protein_coding
ENSCAFG00000006446	355.875	-0.766555	0.389263	-2.07491	0.037995	0.209849	ULK1	unc-51 like autophagy activating kinase 1 [Source:VGNC Symbol;Acc:VGNC:48128]	protein_coding
ENSCAFG00000010856	209.804	0.630478	0.300612	2.07402	0.0380778	0.209849	PSMD1	proteasome 26S subunit, non-ATPase 1 [Source:VGNC Symbol;Acc:VGNC:45105]	protein_coding
ENSCAFG00000011948	120.599	0.702252	0.443286	2.07447	0.0380358	0.209849	DTX3L	deltex E3 ubiquitin ligase 3L [Source:VGNC Symbol;Acc:VGNC:40118]	protein_coding
ENSCAFG00000015184	49.5337	0.959764	0.445224	2.07457	0.0380267	0.209849	LTBR	lymphotoxin beta receptor [Source:VGNC Symbol;Acc:VGNC:42860]	protein_coding
ENSCAFG00000010781	30.6358	-0.897263	0.521918	-2.07309	0.0381641	0.210055	GPATCH2	G-patch domain containing 2 [Source:VGNC Symbol;Acc:VGNC:41365]	protein_coding
ENSCAFG00000013258	99.0516	0.702351	0.34514	2.07308	0.0381648	0.210055	SIK3	SIK family kinase 3 [Source:VGNC Symbol;Acc:VGNC:46171]	protein_coding
ENSCAFG00000015887	32.4599	0.64929	0.58764	2.07092	0.0383664	0.211028	APBB2	amyloid beta precursor protein binding family B member 2 [Source:VGNC Symbol;Acc:VGNC:37979]	protein_coding
ENSCAFG00000003912	29.3333	0.913619	0.468269	2.06977	0.0384737	0.211481	BCAP29	B cell receptor associated protein 29 [Source:VGNC Symbol;Acc:VGNC:38396]	protein_coding
ENSCAFG00000029177	57.9114	0.883591	0.454796	2.06924	0.0385236	0.211618	NFYB	nuclear transcription factor Y subunit beta [Source:VGNC Symbol;Acc:VGNC:43791]	protein_coding
ENSCAFG00000010652	43.9243	1.05285	0.511011	2.06782	0.0386569	0.212121	STK17B	serine/threonine kinase 17b [Source:VGNC Symbol;Acc:VGNC:46908]	protein_coding
ENSCAFG00000017561	84.6073	-0.829482	0.486471	-2.06773	0.0386652	0.212121	CCDC88C	coiled-coil domain containing 88C [Source:VGNC Symbol;Acc:VGNC:38869]	protein_coding
ENSCAFG00000004129	206.685	-0.691299	0.341917	-2.0669	0.0387439	0.212415	ENDOD1	endonuclease domain containing 1 [Source:VGNC Symbol;Acc:VGNC:52258]	protein_coding
ENSCAFG00000004033	100.335	-0.583504	0.53187	-2.06541	0.0388847	0.213027	PDZK1IP1	PDZK1 interacting protein 1 [Source:VGNC Symbol;Acc:VGNC:44404]	protein_coding
ENSCAFG00000020342	258.791	0.591862	0.453674	2.06505	0.0389183	0.213027	IFI44	interferon induced protein 44 [Source:VGNC Symbol;Acc:VGNC:41873]	protein_coding
ENSCAFG00000030256	29.6755	-0.585835	0.56758	-2.06492	0.0389309	0.213027	ZNF333	zinc finger protein 333 [Source:VGNC Symbol;Acc:VGNC:48702]	protein_coding
ENSCAFG00000015468	1103.52	-0.870732	0.394571	-2.06369	0.0390473	0.213526	TAS1R2	intermediate filament family orphan 2 [Source:NCBI gene;Acc:100688342]	protein_coding
ENSCAFG00000007306	70.7214	0.880369	0.430343	2.06141	0.0392644	0.214575	MAPRE1	microtubule associated protein RP/EB family member 1 [Source:NCBI gene;Acc:100685707]	protein_coding
ENSCAFG00000010386	22.7116	0.742286	0.582827	2.06087	0.0393154	0.214715	ST3GAL4	ST3 beta-galactoside alpha-2,3-sialyltransferase 4 [Source:VGNC Symbol;Acc:VGNC:46852]	protein_coding
ENSCAFG00000030771	96.3795	1.09534	0.497533	2.05942	0.039454	0.215333	LCLAT1	lysocardiolipin acyltransferase 1 [Source:VGNC Symbol;Acc:VGNC:42608]	protein_coding
ENSCAFG00000000235	22.3259	-0.917412	0.570683	-2.0583	0.0395612	0.215779	N4BP3	NEDD4 binding protein 3 [Source:VGNC Symbol;Acc:VGNC:43598]	protein_coding
ENSCAFG00000015752	184.668	-0.672303	0.334228	-2.05588	0.0397938	0.216908	RCC2	regulator of chromosome condensation 2 [Source:VGNC Symbol;Acc:VGNC:45441]	protein_coding
ENSCAFG00000010058	198.18	-0.753721	0.503303	-2.05553	0.0398282	0.216956	SYT8	synaptotagmin 8 [Source:VGNC Symbol;Acc:VGNC:47051]	protein_coding
ENSCAFG00000031150	84.6845	-0.798383	0.433425	-2.05524	0.0398562	0.216969	PAIP2	poly(A) binding protein interacting protein 2 [Source:HGNC Symbol;Acc:HGNC:17970]	protein_coding
ENSCAFG00000007427	1185.72	0.596787	0.293523	2.05437	0.0399401	0.217147	HSP90B1	heat shock protein 90 beta family member 1 [Source:VGNC Symbol;Acc:VGNC:54212]	protein_coding
ENSCAFG00000031039	86.6936	-0.721702	0.479838	-2.05448	0.0399288	0.217147	YPEL5	yippee like 5 [Source:VGNC Symbol;Acc:VGNC:48501]	protein_coding
ENSCAFG00000012097	42.1511	0.771136	0.54815	2.05314	0.0400588	0.217653	NEDD8	neural precursor cell expressed, developmentally down-regulated 8 [Source:VGNC Symbol;Acc:VGNC:56061]	protein_coding
ENSCAFG00000010905	22.8012	0.757522	0.544785	2.05215	0.0401555	0.217899	B4GALT4	beta-1,4-galactosyltransferase 4 [Source:VGNC Symbol;Acc:VGNC:38352]	protein_coding
ENSCAFG00000032608	78.4298	0.811448	0.44774	2.0523	0.0401407	0.217899	LURAP1L	leucine rich adaptor protein 1 like [Source:VGNC Symbol;Acc:VGNC:42867]	protein_coding
ENSCAFG00000008259	48.0788	-0.702523	0.494975	-2.05108	0.0402589	0.218213	KDM2B	lysine demethylase 2B [Source:VGNC Symbol;Acc:VGNC:42321]	protein_coding
ENSCAFG00000008481	16.9702	0.68284	0.588464	2.05049	0.0403164	0.218213	VPS29	VPS29, retromer complex component [Source:VGNC Symbol;Acc:VGNC:48283]	protein_coding
ENSCAFG00000011833	32.083	1.03861	0.53538	2.05068	0.0402985	0.218213		ubiquitin specific peptidase 40 [Source:NCBI gene;Acc:486168]	protein_coding
ENSCAFG00000019481	25.4226	-0.851487	0.571167	-2.05054	0.0403116	0.218213	SSNA1	SS nuclear autoantigen 1 [Source:VGNC Symbol;Acc:VGNC:46835]	protein_coding
ENSCAFG00000007009	22.3516	0.863961	0.573941	2.04845	0.0405157	0.218954	TMEM68	transmembrane protein 68 [Source:VGNC Symbol;Acc:VGNC:47600]	protein_coding
ENSCAFG00000009725	92.9664	0.766097	0.44938	2.04858	0.040503	0.218954	SLF2	SMC5-SMC6 complex localization factor 2 [Source:VGNC Symbol;Acc:VGNC:53013]	protein_coding
ENSCAFG00000010183	106.384	0.812788	0.45207	2.0483	0.0405308	0.218954	DCAF1	DDB1 and CUL4 associated factor 1 [Source:VGNC Symbol;Acc:VGNC:39788]	protein_coding
ENSCAFG00000001028	29.0036	0.482885	0.575823	2.04757	0.0406024	0.219201	RNF217	ring finger protein 217 [Source:VGNC Symbol;Acc:VGNC:53762]	protein_coding
ENSCAFG00000003327	27.2089	0.904594	0.585939	2.04703	0.0406555	0.219348	COL27A1	collagen type XXVII alpha 1 chain [Source:NCBI gene;Acc:474811]	protein_coding
ENSCAFG00000023309	19.8218	0.82321	0.586942	2.04511	0.0408438	0.220124	TWF2	twinfilin actin binding protein 2 [Source:VGNC Symbol;Acc:VGNC:49952]	protein_coding
ENSCAFG00000023324	5428.03	-0.693346	0.393791	-2.04504	0.0408512	0.220124	S100A12	S100 calcium binding protein A12 [Source:VGNC Symbol;Acc:VGNC:45824]	protein_coding
ENSCAFG00000010592	18.0169	0.825987	0.57813	2.04474	0.0408804	0.220141	DNAJB14	DnaJ heat shock protein family (Hsp40) member B14 [Source:NCBI gene;Acc:487875]	protein_coding
ENSCAFG00000011665	211.141	-0.808141	0.430651	-2.04271	0.0410815	0.220943	SIPA1L2	signal induced proliferation associated 1 like 2 [Source:VGNC Symbol;Acc:VGNC:46181]	protein_coding
ENSCAFG00000025183	333.931	-0.751236	0.380364	-2.04288	0.0410639	0.220943	EPS8L2	EPS8 like 2 [Source:VGNC Symbol;Acc:VGNC:40429]	protein_coding
ENSCAFG00000014131	17.724	0.791981	0.581393	2.04224	0.0411274	0.22105	C18H7orf57	chromosome 18 C7orf57 homolog [Source:VGNC Symbol;Acc:VGNC:51855]	protein_coding
ENSCAFG00000002193	71.6721	1.04847	0.489649	2.04187	0.0411642	0.221108	RNF149	ring finger protein 149 [Source:NCBI gene;Acc:481333]	protein_coding
ENSCAFG00000002632	15.143	-1.17156	0.581564	-2.04145	0.0412066	0.221195	PIGF	phosphatidylinositol glycan anchor biosynthesis class F [Source:VGNC Symbol;Acc:VGNC:44532]	protein_coding
ENSCAFG00000005090	17.3953	-0.919199	0.588688	-2.04094	0.0412566	0.221323	AANAT	aralkylamine N-acetyltransferase [Source:VGNC Symbol;Acc:VGNC:37413]	protein_coding
ENSCAFG00000007919	17.2882	-1.12025	0.543136	-2.04038	0.0413122	0.221482		VPS33A, CORVET/HOPS core subunit [Source:NCBI gene;Acc:477462]	protein_coding
ENSCAFG00000003801	61.5858	-0.758455	0.45844	-2.03782	0.0415678	0.222711	SCLT1	sodium channel and clathrin linker 1 [Source:VGNC Symbol;Acc:VGNC:54813]	protein_coding
ENSCAFG00000012521	162.083	0.676329	0.340436	2.03728	0.0416215	0.222858	TLK1	tousled like kinase 1 [Source:VGNC Symbol;Acc:VGNC:47398]	protein_coding
ENSCAFG00000029011	334.255	-0.569498	0.279715	-2.03634	0.0417161	0.223223	CD164	CD164 molecule [Source:VGNC Symbol;Acc:VGNC:38932]	protein_coding
ENSCAFG00000000982	24.3774	0.572328	0.555069	2.03485	0.0418658	0.223883	NDUFA6	NADH:ubiquinone oxidoreductase subunit A6 [Source:VGNC Symbol;Acc:VGNC:43689]	protein_coding
ENSCAFG00000006759	15.8297	-0.915858	0.58008	-2.03408	0.0419439	0.224159	TRMT9B	tRNA methyltransferase 9B (putative) [Source:VGNC Symbol;Acc:VGNC:42367]	protein_coding
ENSCAFG00000009414	28.876	-1.10642	0.541248	-2.03346	0.0420059	0.224349	CHAC1	ChaC glutathione specific gamma-glutamylcyclotransferase 1 [Source:HGNC Symbol;Acc:HGNC:28680]	protein_coding
ENSCAFG00000007052	809.686	-0.697374	0.326875	-2.03271	0.0420822	0.224615	MALL	mal, T cell differentiation protein like [Source:VGNC Symbol;Acc:VGNC:42934]	protein_coding
ENSCAFG00000010972	29.902	1.14138	0.481653	2.03226	0.0421276	0.224663	TCIRG1	T cell immune regulator 1, ATPase H+ transporting V0 subunit a3 [Source:VGNC Symbol;Acc:VGNC:47203]	protein_coding
ENSCAFG00000014475	37.0317	0.948258	0.532224	2.03206	0.0421473	0.224663	HOMER3	homer scaffold protein 3 [Source:VGNC Symbol;Acc:VGNC:41738]	protein_coding
ENSCAFG00000017869	103.456	0.675178	0.339851	2.03183	0.0421706	0.224663	AATF	apoptosis antagonizing transcription factor [Source:VGNC Symbol;Acc:VGNC:37420]	protein_coding
ENSCAFG00000006794	66.4582	0.777922	0.483336	2.03085	0.0422703	0.225003	GTF3A	general transcription factor IIIA [Source:NCBI gene;Acc:477329]	protein_coding
ENSCAFG00000011582	108.828	0.871406	0.436075	2.03068	0.0422875	0.225003	FXR1	FMR1 autosomal homolog 1 [Source:VGNC Symbol;Acc:VGNC:53461]	protein_coding
ENSCAFG00000000912	26.8183	-0.647609	0.511473	-2.02934	0.0424234	0.225022	RXRB	retinoid X receptor beta [Source:VGNC Symbol;Acc:VGNC:45818]	protein_coding
ENSCAFG00000005985	76.0301	-0.680404	0.515555	-2.02934	0.042424	0.225022	TRNT1	tRNA nucleotidyl transferase 1 [Source:VGNC Symbol;Acc:VGNC:47862]	protein_coding
ENSCAFG00000017389	13.838	1.05242	0.572746	2.0297	0.0423875	0.225022	RAB13	RAB13, member RAS oncogene family [Source:VGNC Symbol;Acc:VGNC:45253]	protein_coding
ENSCAFG00000017959	20.1027	-1.03264	0.50969	-2.0303	0.0423264	0.225022	RBM41	RNA binding motif protein 41 [Source:VGNC Symbol;Acc:VGNC:45421]	protein_coding
ENSCAFG00000031728	397.905	-0.853705	0.420671	-2.02967	0.0423899	0.225022	YAP1	Yes associated protein 1 [Source:VGNC Symbol;Acc:VGNC:49698]	protein_coding
ENSCAFG00000030906	165.979	0.771765	0.377193	2.02821	0.042539	0.225491	RALA	RAS like proto-oncogene A [Source:VGNC Symbol;Acc:VGNC:45330]	protein_coding
ENSCAFG00000005037	1469.97	-0.578191	0.284995	-2.02717	0.042645	0.225863	KLF5	Kruppel like factor 5 [Source:VGNC Symbol;Acc:VGNC:42437]	protein_coding
ENSCAFG00000014223	105.462	0.773198	0.411013	2.027	0.0426623	0.225863	GIGYF1	GRB10 interacting GYF protein 1 [Source:VGNC Symbol;Acc:VGNC:41213]	protein_coding
ENSCAFG00000001145	21.0401	-1.0126	0.556159	-2.02632	0.0427321	0.22604	TRIM11	tripartite motif containing 11 [Source:VGNC Symbol;Acc:VGNC:47804]	protein_coding
ENSCAFG00000010235	477.364	-0.621493	0.321102	-2.02615	0.0427492	0.22604	ARHGAP32	Rho GTPase activating protein 32 [Source:VGNC Symbol;Acc:VGNC:38059]	protein_coding
ENSCAFG00000011923	140.44	0.707885	0.354373	2.02569	0.0427967	0.22615	YEATS2	YEATS domain containing 2 [Source:VGNC Symbol;Acc:VGNC:48482]	protein_coding
ENSCAFG00000009578	98.4001	0.761933	0.369959	2.0254	0.0428258	0.226163	ZBED6	zinc finger BED-type containing 6 [Source:VGNC Symbol;Acc:VGNC:48516]	protein_coding
ENSCAFG00000000280	70.3459	0.915721	0.473396	2.02473	0.0428955	0.22639	CDK4	cyclin dependent kinase 4 [Source:VGNC Symbol;Acc:VGNC:39054]	protein_coding
ENSCAFG00000004855	49.5593	0.988441	0.490384	2.02169	0.0432081	0.227615	EPB41L5	erythrocyte membrane protein band 4.1 like 5 [Source:VGNC Symbol;Acc:VGNC:40398]	protein_coding
ENSCAFG00000012984	73.0949	-0.783988	0.485565	-2.02193	0.0431841	0.227615	H2AFJ	H2A histone family, member J [Source:NCBI gene;Acc:486669]	protein_coding
ENSCAFG00000016288	29.3045	0.848751	0.524161	2.02193	0.0431841	0.227615	PLSCR3	phospholipid scramblase 3 [Source:VGNC Symbol;Acc:VGNC:56014]	protein_coding
ENSCAFG00000023053	153.279	-0.735882	0.463443	-2.02082	0.043298	0.227946	CYP4F22	cytochrome P450 family 4 subfamily F member 22 [Source:VGNC Symbol;Acc:VGNC:50366]	protein_coding
ENSCAFG00000013485	85.652	0.824018	0.461545	2.01999	0.0433849	0.228192	KLF7	Kruppel like factor 7 [Source:VGNC Symbol;Acc:VGNC:54965]	protein_coding
ENSCAFG00000014629	30.4697	-0.839651	0.567082	-2.01985	0.0433986	0.228192	HGFAC	HGF activator [Source:VGNC Symbol;Acc:VGNC:41675]	protein_coding
ENSCAFG00000001821	43.997	-0.92769	0.474503	-2.01905	0.0434823	0.228491	ABHD17B	abhydrolase domain containing 17B [Source:VGNC Symbol;Acc:VGNC:37466]	protein_coding
ENSCAFG00000006339	68.9465	-0.863985	0.476869	-2.01803	0.0435886	0.228908	CACNA2D1	calcium voltage-gated channel auxiliary subunit alpha2delta 1 [Source:VGNC Symbol;Acc:VGNC:38641]	protein_coding
ENSCAFG00000019894	16.0139	0.917639	0.563183	2.01751	0.0436426	0.229049	BANP	BTG3 associated nuclear protein [Source:VGNC Symbol;Acc:VGNC:38378]	protein_coding
ENSCAFG00000005095	50.4008	-0.763405	0.47156	-2.01671	0.0437254	0.229342	SLC25A38	solute carrier family 25 member 38 [Source:VGNC Symbol;Acc:VGNC:46311]	protein_coding
ENSCAFG00000014163	15.5953	-0.91226	0.576118	-2.01644	0.0437537	0.229348	UBE2E3	ubiquitin conjugating enzyme E2 E3 [Source:VGNC Symbol;Acc:VGNC:53110]	protein_coding
ENSCAFG00000017277	21.1107	1.03065	0.548731	2.0161	0.0437894	0.229394			protein_coding
ENSCAFG00000019744	35.5875	-0.93829	0.554826	-2.01512	0.0438924	0.229791	CTNNBIP1	beta-catenin-interacting protein 1 [Source:NCBI gene;Acc:479600]	protein_coding
ENSCAFG00000002365	236.227	-0.603588	0.300428	-2.0133	0.0440835	0.230649	TMEM131	transmembrane protein 131 [Source:VGNC Symbol;Acc:VGNC:47465]	protein_coding
ENSCAFG00000018682	22.6513	-0.725355	0.554127	-2.013	0.0441143	0.230668	SLC46A1	solute carrier family 46 member 1 [Source:VGNC Symbol;Acc:VGNC:46426]	protein_coding
ENSCAFG00000009661	67.0137	-0.606408	0.518893	-2.01221	0.0441975	0.230961	PIK3C2B	phosphatidylinositol-4-phosphate 3-kinase catalytic subunit type 2 beta [Source:VGNC Symbol;Acc:VGNC:44552]	protein_coding
ENSCAFG00000001529	80.3685	0.848918	0.462688	2.01052	0.0443758	0.23175	CYC1	cytochrome c1 [Source:VGNC Symbol;Acc:VGNC:50287]	protein_coding
ENSCAFG00000002998	481.293	0.681924	0.338065	2.00918	0.0445177	0.232037	ANKRD17	ankyrin repeat domain 17 [Source:VGNC Symbol;Acc:VGNC:51766]	protein_coding
ENSCAFG00000006062	120.341	0.961787	0.591658	2.00916	0.0445199	0.232037	COL4A1	collagen type IV alpha 1 chain [Source:VGNC Symbol;Acc:VGNC:39473]	protein_coding
ENSCAFG00000019628	25.9992	-0.78572	0.528732	-2.00897	0.0445404	0.232037	JMJD8	jumonji domain containing 8 [Source:VGNC Symbol;Acc:VGNC:42190]	protein_coding
ENSCAFG00000029945	102.423	-0.699053	0.366619	-2.00973	0.0444597	0.232037		60S ribosomal protein L36a-like [Source:NCBI gene;Acc:102155800]	protein_coding
ENSCAFG00000006030	31.1885	0.935213	0.557885	2.00864	0.0445757	0.232078	PCNA	proliferating cell nuclear antigen [Source:VGNC Symbol;Acc:VGNC:44310]	protein_coding
ENSCAFG00000032430	698.682	-0.723534	0.398185	-2.00767	0.0446786	0.232471			protein_coding
ENSCAFG00000010791	42.398	-0.814006	0.477652	-2.00716	0.0447325	0.232554	ANKRD44	ankyrin repeat domain 44 [Source:VGNC Symbol;Acc:VGNC:57373]	protein_coding
ENSCAFG00000011570	55.2922	-0.560093	0.532664	-2.007	0.0447494	0.232554	MID1	midline 1 [Source:VGNC Symbol;Acc:VGNC:43222]	protein_coding
ENSCAFG00000015647	20.9614	0.448107	0.572136	2.00644	0.0448091	0.232722	TRMT5	tRNA methyltransferase 5 [Source:VGNC Symbol;Acc:VGNC:47859]	protein_coding
ENSCAFG00000006548	79.2715	-0.823544	0.449247	-2.00563	0.0448956	0.233028	UBA3	ubiquitin like modifier activating enzyme 3 [Source:VGNC Symbol;Acc:VGNC:48038]	protein_coding
ENSCAFG00000004814	266.265	-0.582209	0.589958	-2.00516	0.0449461	0.233148	CNFN	cornifelin [Source:VGNC Symbol;Acc:VGNC:39394]	protein_coding
ENSCAFG00000007250	39.8181	-0.856191	0.507878	-2.0045	0.0450166	0.233228	IFT88	intraflagellar transport 88 [Source:VGNC Symbol;Acc:VGNC:41892]	protein_coding
ENSCAFG00000012052	85.3399	0.941669	0.462022	2.00472	0.0449925	0.233228	IDH2	isocitrate dehydrogenase (NADP(+)) 2, mitochondrial [Source:VGNC Symbol;Acc:VGNC:53183]	protein_coding
ENSCAFG00000016392	36.8367	1.18802	0.531561	2.00221	0.0452618	0.234355	TTYH3	tweety family member 3 [Source:VGNC Symbol;Acc:VGNC:47985]	protein_coding
ENSCAFG00000003233	112.05	-0.935355	0.509645	-2.00168	0.0453193	0.234366	MEIS1	Meis homeobox 1 [Source:VGNC Symbol;Acc:VGNC:43153]	protein_coding
ENSCAFG00000016231	33.4325	0.663948	0.577336	2.00182	0.0453045	0.234366	FUT8	fucosyltransferase 8 [Source:VGNC Symbol;Acc:VGNC:41015]	protein_coding
ENSCAFG00000005692	82.3393	-0.798162	0.421884	-2.00134	0.045356	0.234413	RPTOR	regulatory associated protein of MTOR complex 1 [Source:VGNC Symbol;Acc:VGNC:45750]	protein_coding
ENSCAFG00000004530	127.372	0.785152	0.381502	1.99906	0.045602	0.235377	CLASP2	cytoplasmic linker associated protein 2 [Source:VGNC Symbol;Acc:VGNC:39295]	protein_coding
ENSCAFG00000007666	1764.96	0.512023	0.255052	1.99884	0.0456257	0.235377	EIF4G2	eukaryotic translation initiation factor 4 gamma 2 [Source:VGNC Symbol;Acc:VGNC:52256]	protein_coding
ENSCAFG00000014333	53.7782	-1.20093	0.542456	-1.99894	0.0456145	0.235377	S100P	S100 calcium binding protein P [Source:VGNC Symbol;Acc:VGNC:45834]	protein_coding
ENSCAFG00000018981	90.4499	0.797869	0.396455	1.99656	0.0458728	0.236363	C6H16orf72	chromosome 6 C16orf72 homolog [Source:VGNC Symbol;Acc:VGNC:52571]	protein_coding
ENSCAFG00000019998	30.8193	-0.868389	0.454469	-1.9967	0.0458576	0.236363	SLC30A7	solute carrier family 30 member 7 [Source:VGNC Symbol;Acc:VGNC:46352]	protein_coding
ENSCAFG00000000567	1699.92	0.655494	0.321508	1.99624	0.0459083	0.236403	PABPC1	poly(A) binding protein cytoplasmic 1 [Source:VGNC Symbol;Acc:VGNC:51778]	protein_coding
ENSCAFG00000009365	368.121	-0.614778	0.320863	-1.99591	0.0459438	0.236442	SPINT1	serine peptidase inhibitor, Kunitz type 1 [Source:VGNC Symbol;Acc:VGNC:46746]	protein_coding
ENSCAFG00000012890	36.4257	0.827146	0.518209	1.99521	0.0460199	0.23648	HAT1	histone acetyltransferase 1 [Source:VGNC Symbol;Acc:VGNC:50624]	protein_coding
ENSCAFG00000016710	17.4417	-0.911241	0.565423	-1.99482	0.0460629	0.23648	TMEM175	transmembrane protein 175 [Source:VGNC Symbol;Acc:VGNC:47500]	protein_coding
ENSCAFG00000018726	63.0833	0.863682	0.450613	1.99504	0.0460384	0.23648	BCORL1	BCL6 corepressor like 1 [Source:VGNC Symbol;Acc:VGNC:38419]	protein_coding
ENSCAFG00000030614	89.6308	0.777799	0.472674	1.99513	0.0460287	0.23648	GATAD1	GATA zinc finger domain containing 1 [Source:VGNC Symbol;Acc:VGNC:41125]	protein_coding
ENSCAFG00000017687	32.3368	-1.17178	0.570159	-1.99199	0.0463726	0.237926	SCNN1B	sodium channel epithelial 1 beta subunit [Source:VGNC Symbol;Acc:VGNC:45926]	protein_coding
ENSCAFG00000003554	255.199	0.779784	0.412869	1.99142	0.0464352	0.238103	ASCC3	activating signal cointegrator 1 complex subunit 3 [Source:VGNC Symbol;Acc:VGNC:38172]	protein_coding
ENSCAFG00000007569	18.264	1.09088	0.575791	1.99065	0.046519	0.238188	CEP70	centrosomal protein 70 [Source:VGNC Symbol;Acc:VGNC:39135]	protein_coding
ENSCAFG00000017018	493.693	1.14378	0.591253	1.9905	0.0465361	0.238188	COL1A1	collagen type I alpha 1 chain [Source:VGNC Symbol;Acc:VGNC:39464]	protein_coding
ENSCAFG00000019133	90.1603	-0.79708	0.414976	-1.9909	0.0464916	0.238188	MTMR1	myotubularin related protein 1 [Source:VGNC Symbol;Acc:VGNC:43478]	protein_coding
ENSCAFG00000005161	125.397	-0.702259	0.359305	-1.98635	0.0469948	0.240391	DARS	aspartyl-tRNA synthetase [Source:VGNC Symbol;Acc:VGNC:39774]	protein_coding
ENSCAFG00000014718	88.752	-0.803	0.410858	-1.98576	0.0470604	0.240582	CWF19L2	CWF19 like cell cycle control factor 2 [Source:NCBI gene;Acc:479454]	protein_coding
ENSCAFG00000002393	83.9247	0.738756	0.481786	1.98453	0.0471968	0.240988	SEMA4C	semaphorin 4C [Source:VGNC Symbol;Acc:VGNC:45996]	protein_coding
ENSCAFG00000012608	270.136	0.713176	0.35244	1.98472	0.0471754	0.240988	PSMD2	proteasome 26S subunit, non-ATPase 2 [Source:VGNC Symbol;Acc:VGNC:45111]	protein_coding
ENSCAFG00000010491	52.018	-0.906015	0.465578	-1.98271	0.0474	0.241444	LPCAT1	lysophosphatidylcholine acyltransferase 1 [Source:VGNC Symbol;Acc:VGNC:42748]	protein_coding
ENSCAFG00000011364	45.2863	0.861067	0.476967	1.98338	0.0473255	0.241444	ACTL6A	actin like 6A [Source:VGNC Symbol;Acc:VGNC:37542]	protein_coding
ENSCAFG00000013271	64.4354	0.698787	0.538346	1.98289	0.0473796	0.241444	WIPF1	WAS/WASL interacting protein family member 1 [Source:VGNC Symbol;Acc:VGNC:48410]	protein_coding
ENSCAFG00000017356	182.63	0.617933	0.311668	1.98277	0.0473928	0.241444	XPO6	exportin 6 [Source:VGNC Symbol;Acc:VGNC:48463]	protein_coding
ENSCAFG00000006278	143.862	-0.805104	0.423543	-1.98179	0.0475025	0.241521	ATRN	attractin [Source:VGNC Symbol;Acc:VGNC:38295]	protein_coding
ENSCAFG00000006715	58.3961	0.858634	0.481573	1.98163	0.0475208	0.241521	RYK	receptor-like tyrosine kinase [Source:VGNC Symbol;Acc:VGNC:45820]	protein_coding
ENSCAFG00000008638	68.2017	-0.769353	0.529921	-1.98225	0.0474517	0.241521	ARHGEF26	Rho guanine nucleotide exchange factor 26 [Source:VGNC Symbol;Acc:VGNC:38082]	protein_coding
ENSCAFG00000018191	26.7617	-0.91716	0.516884	-1.9814	0.0475466	0.241521	RMC1	regulator of MON1-CCZ1 [Source:VGNC Symbol;Acc:VGNC:49596]	protein_coding
ENSCAFG00000019999	83.9932	-0.818215	0.440002	-1.9813	0.0475577	0.241521	GAN	gigaxonin [Source:VGNC Symbol;Acc:VGNC:41105]	protein_coding
ENSCAFG00000012593	79.6676	0.822597	0.521769	1.98102	0.0475888	0.241535			protein_coding
ENSCAFG00000014700	67.7626	0.850598	0.483604	1.98069	0.0476257	0.241577	MYNN	myoneurin [Source:VGNC Symbol;Acc:VGNC:57342]	protein_coding
ENSCAFG00000008090	28.4625	0.70311	0.558179	1.9801	0.0476918	0.241668	HELLS	helicase, lymphoid specific [Source:VGNC Symbol;Acc:VGNC:41649]	protein_coding
ENSCAFG00000010649	107.44	0.824909	0.41874	1.98003	0.0477006	0.241668	IPO9	importin 9 [Source:VGNC Symbol;Acc:VGNC:42069]	protein_coding
ENSCAFG00000007206	38.9026	0.889298	0.527634	1.97976	0.047731	0.241678	KIF3B	kinesin family member 3B [Source:VGNC Symbol;Acc:VGNC:42405]	protein_coding
ENSCAFG00000015831	42.6189	0.857874	0.498438	1.9794	0.0477706	0.241733	RAD52	RAD52 homolog, DNA repair protein [Source:VGNC Symbol;Acc:VGNC:45321]	protein_coding
ENSCAFG00000004127	140.848	-0.418227	0.517612	-1.97903	0.0478123	0.2418	SESN3	sestrin 3 [Source:VGNC Symbol;Acc:VGNC:46049]	protein_coding
ENSCAFG00000002013	209.549	-0.661921	0.338123	-1.97758	0.0479764	0.241917	SMARCA2	SWI/SNF related, matrix associated, actin dependent regulator of chromatin, subfamily a, member 2 [Source:VGNC Symbol;Acc:VGNC:46529]	protein_coding
ENSCAFG00000002225	9.19498	0.874477	0.581321	1.97776	0.0479554	0.241917	RGP1	RGP1 homolog, RAB6A GEF complex partner 1 [Source:VGNC Symbol;Acc:VGNC:45517]	protein_coding
ENSCAFG00000011328	48.0319	0.814517	0.520791	1.97799	0.0479297	0.241917	EIF4E2	eukaryotic translation initiation factor 4E family member 2 [Source:NCBI gene;Acc:610238]	protein_coding
ENSCAFG00000013268	34.5318	-0.53919	0.553859	-1.97765	0.0479685	0.241917	DEPDC5	DEP domain containing 5 [Source:VGNC Symbol;Acc:VGNC:39898]	protein_coding
ENSCAFG00000017513	42.7699	-0.815621	0.480624	-1.97756	0.0479781	0.241917	MTMR4	myotubularin related protein 4 [Source:VGNC Symbol;Acc:VGNC:43485]	protein_coding
ENSCAFG00000028732	24.0467	-0.825867	0.525642	-1.97707	0.0480332	0.242051	ZFP3	ZFP3 zinc finger protein [Source:VGNC Symbol;Acc:VGNC:48610]	protein_coding
ENSCAFG00000015254	173.781	0.722974	0.421044	1.97679	0.0480659	0.242072	VCL	vinculin [Source:VGNC Symbol;Acc:VGNC:48242]	protein_coding
ENSCAFG00000001021	112.205	0.756262	0.402254	1.97454	0.0483199	0.243206	JADE2	jade family PHD finger 2 [Source:VGNC Symbol;Acc:VGNC:42170]	protein_coding
ENSCAFG00000013769	150.994	-0.742851	0.41325	-1.97421	0.0483575	0.243251		sulfide quinone oxidoreductase [Source:NCBI gene;Acc:478289]	protein_coding
ENSCAFG00000000992	85.0803	1.05241	0.502527	1.97326	0.0484665	0.243366	ATAD2	ATPase family, AAA domain containing 2 [Source:VGNC Symbol;Acc:VGNC:38201]	protein_coding
ENSCAFG00000012009	26.7695	0.917583	0.537659	1.97344	0.0484459	0.243366	CACUL1	CDK2 associated cullin domain 1 [Source:VGNC Symbol;Acc:VGNC:38654]	protein_coding
ENSCAFG00000016204	28.2131	1.07621	0.528686	1.9735	0.0484385	0.243366	WDFY1	WD repeat and FYVE domain containing 1 [Source:VGNC Symbol;Acc:VGNC:48345]	protein_coding
ENSCAFG00000008513	53.4963	0.795203	0.44269	1.97286	0.0485114	0.243447	PRPF40B	pre-mRNA processing factor 40 homolog B [Source:VGNC Symbol;Acc:VGNC:45027]	protein_coding
ENSCAFG00000007254	39.0557	0.722588	0.512113	1.97127	0.0486929	0.244214	PCGF5	polycomb group ring finger 5 [Source:VGNC Symbol;Acc:VGNC:44303]	protein_coding
ENSCAFG00000002416	156.799	-0.73273	0.447508	-1.97029	0.0488047	0.24463	TDRD7	tudor domain containing 7 [Source:VGNC Symbol;Acc:VGNC:47225]	protein_coding
ENSCAFG00000029976	28.6057	0.765916	0.539454	1.96648	0.0492434	0.246683	DNAJB9	DnaJ heat shock protein family (Hsp40) member B9 [Source:VGNC Symbol;Acc:VGNC:53539]	protein_coding
ENSCAFG00000000493	39.0487	0.239886	0.574876	1.96577	0.0493253	0.246801	OSR2	odd-skipped related transciption factor 2 [Source:VGNC Symbol;Acc:VGNC:44169]	protein_coding
ENSCAFG00000013713	109.786	-0.739775	0.499815	-1.96589	0.0493117	0.246801		glycerol kinase [Source:NCBI gene;Acc:480872]	protein_coding
ENSCAFG00000000928	47.99	-0.790747	0.46647	-1.96475	0.0494434	0.2471	GOPC	golgi associated PDZ and coiled-coil motif containing [Source:VGNC Symbol;Acc:VGNC:49713]	protein_coding
ENSCAFG00000008198	236.389	-0.656333	0.344752	-1.9649	0.049426	0.2471	KIF13B	kinesin family member 13B [Source:VGNC Symbol;Acc:VGNC:42382]	protein_coding
ENSCAFG00000003615	47.2319	0.88029	0.458055	1.96439	0.0494849	0.247162	ZYX	zyxin [Source:VGNC Symbol;Acc:VGNC:51838]	protein_coding
ENSCAFG00000031390	161.827	0.690019	0.357493	1.96411	0.0495168	0.247176	MPZL1	myelin protein zero like 1 [Source:VGNC Symbol;Acc:VGNC:43354]	protein_coding
ENSCAFG00000006491	51.9504	0.957895	0.481513	1.96339	0.0496004	0.247302	ITGA5	integrin subunit alpha 5 [Source:VGNC Symbol;Acc:VGNC:42127]	protein_coding
ENSCAFG00000006563	39.6562	-0.72582	0.560696	-1.96361	0.0495754	0.247302	EOGT	EGF domain specific O-linked N-acetylglucosamine transferase [Source:VGNC Symbol;Acc:VGNC:40388]	protein_coding
ENSCAFG00000000379	101.369	0.738684	0.424136	1.96284	0.0496647	0.247333	PPIL4	peptidylprolyl isomerase like 4 [Source:VGNC Symbol;Acc:VGNC:44857]	protein_coding
ENSCAFG00000003394	407.197	-0.712416	0.367692	-1.96202	0.0497598	0.247333	GRHL1	grainyhead like transcription factor 1 [Source:VGNC Symbol;Acc:VGNC:41476]	protein_coding
ENSCAFG00000008812	59.2343	-0.871066	0.466416	-1.96158	0.0498109	0.247333	TTI1	TELO2 interacting protein 1 [Source:VGNC Symbol;Acc:VGNC:47969]	protein_coding
ENSCAFG00000009088	51.6081	0.75696	0.443976	1.96199	0.0497638	0.247333	NUP93	nucleoporin 93 [Source:VGNC Symbol;Acc:VGNC:44062]	protein_coding
ENSCAFG00000012126	304.527	0.692241	0.365079	1.96171	0.0497959	0.247333	HYOU1	hypoxia up-regulated 1 [Source:VGNC Symbol;Acc:VGNC:53417]	protein_coding
ENSCAFG00000016813	51.5211	-0.970439	0.473927	-1.96235	0.0497215	0.247333	ERGIC1	endoplasmic reticulum-golgi intermediate compartment 1 [Source:VGNC Symbol;Acc:VGNC:40450]	protein_coding
ENSCAFG00000020110	1292.79	-0.447157	0.4266	-1.96182	0.0497835	0.247333	F3	coagulation factor III, tissue factor [Source:VGNC Symbol;Acc:VGNC:54021]	protein_coding
ENSCAFG00000016962	60.0003	0.882701	0.498402	1.95858	0.0501622	0.248786	AREL1	apoptosis resistant E3 ubiquitin protein ligase 1 [Source:VGNC Symbol;Acc:VGNC:38029]	protein_coding
ENSCAFG00000019294	21.4739	-1.12619	0.553599	-1.95868	0.0501504	0.248786	ACAP3	ArfGAP with coiled-coil, ankyrin repeat and PH domains 3 [Source:VGNC Symbol;Acc:VGNC:37497]	protein_coding
ENSCAFG00000001918	87.367	-0.861187	0.508496	-1.95756	0.0502822	0.248944	GTPBP2	GTP binding protein 2 [Source:VGNC Symbol;Acc:VGNC:41558]	protein_coding
ENSCAFG00000012704	20.9383	-1.14894	0.52348	-1.95762	0.0502748	0.248944	RBBP8NL	RBBP8 N-terminal like [Source:VGNC Symbol;Acc:VGNC:45395]	protein_coding
ENSCAFG00000031862	24.3125	1.07792	0.539035	1.95799	0.0502314	0.248944		tigger transposable element-derived protein 1-like [Source:NCBI gene;Acc:102153482]	protein_coding
ENSCAFG00000001524	54.9271	-0.82123	0.508939	-1.95723	0.050321	0.248991	AHCYL2	adenosylhomocysteinase like 2 [Source:VGNC Symbol;Acc:VGNC:37726]	protein_coding
ENSCAFG00000012407	17.1806	0.849578	0.567223	1.95645	0.0504126	0.249298	FZD7	frizzled class receptor 7 [Source:VGNC Symbol;Acc:VGNC:57384]	protein_coding
ENSCAFG00000007258	95.5652	0.705437	0.415747	1.95473	0.0506144	0.249896	UBA2	ubiquitin like modifier activating enzyme 2 [Source:VGNC Symbol;Acc:VGNC:48037]	protein_coding
ENSCAFG00000015081	71.5357	0.703375	0.520354	1.95482	0.0506048	0.249896	ARPC1B	actin related protein 2/3 complex subunit 1B [Source:VGNC Symbol;Acc:VGNC:38131]	protein_coding
ENSCAFG00000016418	283.416	0.629236	0.308657	1.95467	0.0506219	0.249896	EIF3B	eukaryotic translation initiation factor 3 subunit B [Source:VGNC Symbol;Acc:VGNC:40269]	protein_coding
ENSCAFG00000011216	95.164	-0.714457	0.445059	-1.95312	0.050805	0.250654	HADH	hydroxyacyl-CoA dehydrogenase [Source:VGNC Symbol;Acc:VGNC:41584]	protein_coding
ENSCAFG00000008291	71.0793	-0.739598	0.421561	-1.95244	0.0508863	0.250909	CXADR	CXADR, Ig-like cell adhesion molecule [Source:VGNC Symbol;Acc:VGNC:56117]	protein_coding
ENSCAFG00000008701	102.88	0.83528	0.471624	1.9521	0.0509262	0.250919		proteasome 26S subunit, ATPase 3 [Source:NCBI gene;Acc:475980]	protein_coding
ENSCAFG00000012767	58.6705	-0.767118	0.48518	-1.95192	0.0509475	0.250919	RUBCN	rubicon autophagy regulator [Source:VGNC Symbol;Acc:VGNC:45801]	protein_coding
ENSCAFG00000006409	349.656	-0.623694	0.341924	-1.95144	0.0510048	0.251018	SH3RF2	SH3 domain containing ring finger 2 [Source:VGNC Symbol;Acc:VGNC:46133]	protein_coding
ENSCAFG00000013836	121.392	-0.784243	0.469571	-1.95125	0.051027	0.251018	KANSL1L	KAT8 regulatory NSL complex subunit 1 like [Source:VGNC Symbol;Acc:VGNC:42204]	protein_coding
ENSCAFG00000009817	54.4373	-0.677656	0.464482	-1.95031	0.0511397	0.251427	KCNJ15	potassium voltage-gated channel subfamily J member 15 [Source:VGNC Symbol;Acc:VGNC:42261]	protein_coding
ENSCAFG00000000236	55.2489	0.715515	0.439499	1.94851	0.0513543	0.251681	RMND5B	required for meiotic nuclear division 5 homolog B [Source:VGNC Symbol;Acc:VGNC:45611]	protein_coding
ENSCAFG00000009729	28.9048	0.598727	0.532943	1.94884	0.051314	0.251681	PUS7L	pseudouridine synthase 7 like [Source:VGNC Symbol;Acc:VGNC:45213]	protein_coding
ENSCAFG00000016145	36.1309	0.746934	0.502566	1.94916	0.0512765	0.251681	KLHL5	kelch like family member 5 [Source:VGNC Symbol;Acc:VGNC:42474]	protein_coding
ENSCAFG00000019986	20.1503	0.443364	0.545907	1.94838	0.0513695	0.251681	NTMT1	N-terminal Xaa-Pro-Lys N-methyltransferase 1 [Source:VGNC Symbol;Acc:VGNC:44006]	protein_coding
ENSCAFG00000020200	201.704	1.05082	0.4785	1.94861	0.0513426	0.251681	GBP6	guanylate binding protein family member 6 [Source:VGNC Symbol;Acc:VGNC:41134]	protein_coding
ENSCAFG00000031829	95.0585	0.922994	0.463097	1.949	0.0512957	0.251681			protein_coding
ENSCAFG00000001382	204.739	-0.725291	0.393318	-1.94615	0.0516362	0.252376	MAPK13	mitogen-activated protein kinase 13 [Source:VGNC Symbol;Acc:VGNC:42994]	protein_coding
ENSCAFG00000008356	106.448	0.86021	0.444007	1.94595	0.0516602	0.252376	WWTR1	WW domain containing transcription regulator 1 [Source:VGNC Symbol;Acc:VGNC:52910]	protein_coding
ENSCAFG00000009187	146.1	0.683211	0.496213	1.94657	0.0515866	0.252376	LOXL2	lysyl oxidase like 2 [Source:VGNC Symbol;Acc:VGNC:42739]	protein_coding
ENSCAFG00000017079	71.2699	-0.858828	0.503257	-1.94623	0.0516265	0.252376	CSNK1G1	casein kinase 1 gamma 1 [Source:VGNC Symbol;Acc:VGNC:54937]	protein_coding
ENSCAFG00000028599	51.132	-0.682881	0.591198	-1.94651	0.0515931	0.252376	DOK4	docking protein 4 [Source:VGNC Symbol;Acc:VGNC:40058]	protein_coding
ENSCAFG00000001811	150.448	-0.787272	0.417537	-1.94472	0.0518091	0.252812	ZFAND5	zinc finger AN1-type containing 5 [Source:VGNC Symbol;Acc:VGNC:48603]	protein_coding
ENSCAFG00000015552	65.9866	0.719358	0.509542	1.94489	0.0517883	0.252812	NUP88	nucleoporin 88 [Source:VGNC Symbol;Acc:VGNC:44061]	protein_coding
ENSCAFG00000008393	26.5498	0.683007	0.51571	1.94308	0.0520062	0.253275	MRPS28	mitochondrial ribosomal protein S28 [Source:VGNC Symbol;Acc:VGNC:43419]	protein_coding
ENSCAFG00000015967	268.636	0.579793	0.296286	1.94315	0.0519975	0.253275	MTHFD1	methylenetetrahydrofolate dehydrogenase, cyclohydrolase and formyltetrahydrofolate synthetase 1 [Source:VGNC Symbol;Acc:VGNC:43472]	protein_coding
ENSCAFG00000019835	197.066	-0.620513	0.391955	-1.94269	0.0520534	0.253275	SORT1	sortilin 1 [Source:VGNC Symbol;Acc:VGNC:46664]	protein_coding
ENSCAFG00000020131	778.824	-0.537898	0.307269	-1.94286	0.052033	0.253275	FAM129B	family with sequence similarity 129 member B [Source:VGNC Symbol;Acc:VGNC:40590]	protein_coding
ENSCAFG00000020285	36.3153	0.778217	0.513671	1.94292	0.0520257	0.253275	BCL10	BCL10, immune signaling adaptor [Source:VGNC Symbol;Acc:VGNC:57980]	protein_coding
ENSCAFG00000005008	178.83	-0.716129	0.399924	-1.94153	0.0521946	0.253816	MGAT5	alpha-1,6-mannosylglycoprotein 6-beta-N-acetylglucosaminyltransferase [Source:VGNC Symbol;Acc:VGNC:54809]	protein_coding
ENSCAFG00000000586	18.2555	-0.886828	0.56051	-1.94118	0.0522368	0.253876	CPT1B	carnitine palmitoyltransferase 1B [Source:VGNC Symbol;Acc:VGNC:39580]	protein_coding
ENSCAFG00000019552	53.8982	0.727819	0.493432	1.93906	0.0524936	0.254977	ARHGAP45	Rho GTPase activating protein 45 [Source:VGNC Symbol;Acc:VGNC:38066]	protein_coding
ENSCAFG00000000830	18.0169	-0.554168	0.586566	-1.93844	0.05257	0.255056	PDLIM4	PDZ and LIM domain 4 [Source:VGNC Symbol;Acc:VGNC:44386]	protein_coding
ENSCAFG00000002945	26.4911	0.638328	0.569888	1.93854	0.0525577	0.255056			protein_coding
ENSCAFG00000032493	13.8172	0.907568	0.573064	1.93757	0.0526762	0.255425	HIC2	HIC ZBTB transcriptional repressor 2 [Source:VGNC Symbol;Acc:VGNC:41684]	protein_coding
ENSCAFG00000009207	170.241	-0.653584	0.357938	-1.93715	0.0527273	0.255527	AP3B1	adaptor related protein complex 3 subunit beta 1 [Source:VGNC Symbol;Acc:VGNC:37963]	protein_coding
ENSCAFG00000015095	168.423	0.822931	0.428699	1.93669	0.0527829	0.25565	LAP3	leucine aminopeptidase 3 [Source:VGNC Symbol;Acc:VGNC:42582]	protein_coding
ENSCAFG00000001065	220.039	-0.720097	0.444858	-1.93416	0.0530935	0.257008	PITX1	paired like homeodomain 1 [Source:VGNC Symbol;Acc:VGNC:44589]	protein_coding
ENSCAFG00000001807	145.025	0.857091	0.496294	1.93299	0.0532372	0.257116	DDX58	DExD/H-box helicase 58 [Source:VGNC Symbol;Acc:VGNC:39867]	protein_coding
ENSCAFG00000007775	220.501	-0.6854	0.365761	-1.93362	0.0531601	0.257116	NCOA2	nuclear receptor coactivator 2 [Source:VGNC Symbol;Acc:VGNC:43660]	protein_coding
ENSCAFG00000015270	36.0371	-0.913293	0.492311	-1.93316	0.0532162	0.257116	PGLS	6-phosphogluconolactonase [Source:VGNC Symbol;Acc:VGNC:44460]	protein_coding
ENSCAFG00000018800	31.3797	0.838851	0.515309	1.93331	0.0531978	0.257116	TRAF4	TNF receptor associated factor 4 [Source:VGNC Symbol;Acc:VGNC:47768]	protein_coding
ENSCAFG00000023006	92.596	0.612064	0.492357	1.93121	0.0534569	0.257883	ALOX12	arachidonate 12-lipoxygenase, 12S type [Source:VGNC Symbol;Acc:VGNC:49900]	protein_coding
ENSCAFG00000032673	46.9018	0.5205	0.5009	1.93138	0.0534363	0.257883			protein_coding
ENSCAFG00000012877	30.5381	-0.697087	0.530344	-1.93086	0.0535007	0.257948	WDR73	WD repeat domain 73 [Source:VGNC Symbol;Acc:VGNC:48385]	protein_coding
ENSCAFG00000016280	32.5094	-0.874144	0.493144	-1.92948	0.0536709	0.258621	TNK1	tyrosine kinase non receptor 1 [Source:VGNC Symbol;Acc:VGNC:47679]	protein_coding
ENSCAFG00000000071	60.126	-0.914795	0.541529	-1.92843	0.0538011	0.25897		ORMDL sphingolipid biosynthesis regulator 2 [Source:NCBI gene;Acc:489926]	protein_coding
ENSCAFG00000003919	41.4215	-0.859736	0.551642	-1.92841	0.0538043	0.25897	DUS4L	dihydrouridine synthase 4 like [Source:VGNC Symbol;Acc:VGNC:40125]	protein_coding
ENSCAFG00000001728	35.4691	0.661795	0.49607	1.92781	0.0538792	0.259129		ribosomal protein L7 like 1 [Source:NCBI gene;Acc:481803]	protein_coding
ENSCAFG00000029831	32.8913	1.0533	0.550045	1.9274	0.0539292	0.259129			protein_coding
ENSCAFG00000031990	38.7205	0.763704	0.420936	1.92742	0.0539278	0.259129	CBLL1	Cbl proto-oncogene like 1 [Source:VGNC Symbol;Acc:VGNC:56086]	protein_coding
ENSCAFG00000005383	19.1636	0.909394	0.539606	1.92662	0.0540269	0.259305	TTC5	tetratricopeptide repeat domain 5 [Source:VGNC Symbol;Acc:VGNC:47960]	protein_coding
ENSCAFG00000010783	122.869	0.692224	0.381271	1.92675	0.054011	0.259305	TMEM248	transmembrane protein 248 [Source:VGNC Symbol;Acc:VGNC:47553]	protein_coding
ENSCAFG00000019378	29.6211	0.886057	0.5175	1.92309	0.0544688	0.261278	THOP1	thimet oligopeptidase 1 [Source:VGNC Symbol;Acc:VGNC:47353]	protein_coding
ENSCAFG00000000168	221.954	0.704468	0.400878	1.92053	0.0547911	0.261344	ME2	malic enzyme 2 [Source:VGNC Symbol;Acc:VGNC:43110]	protein_coding
ENSCAFG00000000621	259.076	0.602615	0.32002	1.92148	0.0546708	0.261344	CLIC1	chloride intracellular channel 1 [Source:NCBI gene;Acc:474847]	protein_coding
ENSCAFG00000006975	370.183	-0.645221	0.355346	-1.92238	0.0545584	0.261344	PLK2	polo like kinase 2 [Source:VGNC Symbol;Acc:VGNC:44696]	protein_coding
ENSCAFG00000011805	56.467	0.658489	0.510244	1.92093	0.0547407	0.261344	SC5D	sterol-C5-desaturase [Source:VGNC Symbol;Acc:VGNC:45887]	protein_coding
ENSCAFG00000012460	45.8437	-0.885638	0.515345	-1.92069	0.0547704	0.261344	SMYD2	SET and MYND domain containing 2 [Source:VGNC Symbol;Acc:VGNC:53836]	protein_coding
ENSCAFG00000013724	13.62	0.130752	0.591436	1.92122	0.0547042	0.261344		solute carrier family 22 member 20 [Source:NCBI gene;Acc:612044]	protein_coding
ENSCAFG00000014184	20.9073	0.925496	0.55186	1.92124	0.0547017	0.261344	MGAT2	mannosyl (alpha-1,6-)-glycoprotein beta-1,2-N-acetylglucosaminyltransferase [Source:VGNC Symbol;Acc:VGNC:50544]	protein_coding
ENSCAFG00000015611	457.67	-0.601382	0.311184	-1.92102	0.0547288	0.261344	KIF1C	kinesin family member 1C [Source:VGNC Symbol;Acc:VGNC:42393]	protein_coding
ENSCAFG00000019555	17.6584	0.732505	0.558923	1.92128	0.0546967	0.261344	DNASE1L1	deoxyribonuclease 1 like 1 [Source:VGNC Symbol;Acc:VGNC:40024]	protein_coding
ENSCAFG00000030465	581.094	0.779823	0.451606	1.92169	0.0546442	0.261344	FTH1	ferritin heavy chain 1 [Source:NCBI gene;Acc:100499480]	protein_coding
ENSCAFG00000010943	66.0919	0.698508	0.403121	1.91918	0.0549612	0.262008	POGLUT1	protein O-glucosyltransferase 1 [Source:VGNC Symbol;Acc:VGNC:44769]	protein_coding
ENSCAFG00000001873	70.151	-0.789665	0.53097	-1.91885	0.0550038	0.262064	TCP11L2	t-complex 11 like 2 [Source:VGNC Symbol;Acc:VGNC:47210]	protein_coding
ENSCAFG00000013039	26.4602	0.822528	0.513102	1.91741	0.0551859	0.26273	ZNF365	zinc finger protein 365 [Source:VGNC Symbol;Acc:VGNC:48710]	protein_coding
ENSCAFG00000029519	40.0772	0.798247	0.541275	1.91725	0.0552056	0.26273	LDLRAP1	low density lipoprotein receptor adaptor protein 1 [Source:VGNC Symbol;Acc:VGNC:42626]	protein_coding
ENSCAFG00000000680	191.965	0.716846	0.394695	1.91686	0.0552553	0.262744	OXR1	oxidation resistance 1 [Source:VGNC Symbol;Acc:VGNC:44203]	protein_coding
ENSCAFG00000009211	797.144	0.547903	0.284235	1.91674	0.0552704	0.262744		lactate dehydrogenase A [Source:NCBI gene;Acc:476882]	protein_coding
ENSCAFG00000009832	22.2455	-0.744991	0.54176	-1.91636	0.0553195	0.26283	GFOD1	glucose-fructose oxidoreductase domain containing 1 [Source:VGNC Symbol;Acc:VGNC:41185]	protein_coding
ENSCAFG00000029077	211.678	0.690599	0.371809	1.91568	0.055406	0.263093	PTGES3	prostaglandin E synthase 3 [Source:VGNC Symbol;Acc:VGNC:54535]	protein_coding
ENSCAFG00000008363	31.8555	-0.600727	0.552711	-1.91392	0.055631	0.264013	P2RX4	purinergic receptor P2X 4 [Source:VGNC Symbol;Acc:VGNC:44210]	protein_coding
ENSCAFG00000004628	35.181	0.763537	0.490189	1.91366	0.055663	0.264018	PRCP	prolylcarboxypeptidase [Source:VGNC Symbol;Acc:VGNC:44943]	protein_coding
ENSCAFG00000005312	73.466	0.874445	0.490682	1.91284	0.0557691	0.26434	PGS1	phosphatidylglycerophosphate synthase 1 [Source:VGNC Symbol;Acc:VGNC:44472]	protein_coding
ENSCAFG00000032358	959.48	-0.622866	0.561984	-1.91265	0.0557934	0.26434			protein_coding
ENSCAFG00000019534	104.468	-0.691112	0.35761	-1.91014	0.0561151	0.265716	MIDN	midnolin [Source:VGNC Symbol;Acc:VGNC:43225]	protein_coding
ENSCAFG00000015819	1358.85	-0.579298	0.314932	-1.90818	0.0563677	0.266763	SYNE2	spectrin repeat containing nuclear envelope protein 2 [Source:VGNC Symbol;Acc:VGNC:47028]	protein_coding
ENSCAFG00000020165	21.4432	-0.67303	0.565592	-1.90731	0.0564808	0.267149	ZBTB34	zinc finger and BTB domain containing 34 [Source:VGNC Symbol;Acc:VGNC:48532]	protein_coding
ENSCAFG00000001901	61.1518	-0.791931	0.483988	-1.9068	0.0565467	0.267312	DCAF12	DDB1 and CUL4 associated factor 12 [Source:VGNC Symbol;Acc:VGNC:39790]	protein_coding
ENSCAFG00000012685	244.42	-0.575493	0.307457	-1.90625	0.0566182	0.2675	PLXNB1	plexin B1 [Source:VGNC Symbol;Acc:VGNC:44722]	protein_coding
ENSCAFG00000004604	21.071	-0.879437	0.551287	-1.90543	0.0567243	0.267853	TMEM104	transmembrane protein 104 [Source:VGNC Symbol;Acc:VGNC:47445]	protein_coding
ENSCAFG00000014786	156.815	0.667972	0.363057	1.90507	0.0567716	0.267927	PHC3	polyhomeotic homolog 3 [Source:VGNC Symbol;Acc:VGNC:53462]	protein_coding
ENSCAFG00000000125	188.166	0.613657	0.348627	1.90411	0.0568964	0.268275	NARS	asparaginyl-tRNA synthetase [Source:VGNC Symbol;Acc:VGNC:43625]	protein_coding
ENSCAFG00000005071	120.703	0.76139	0.389119	1.90401	0.0569088	0.268275	CLN5	CLN5, intracellular trafficking protein [Source:NCBI gene;Acc:485498]	protein_coding
ENSCAFG00000001433	2679.12	0.570828	0.297493	1.90046	0.0573723	0.27016	PLEC	plectin [Source:VGNC Symbol;Acc:VGNC:44665]	protein_coding
ENSCAFG00000009721	92.9644	0.944082	0.50206	1.9007	0.0573407	0.27016	ALCAM	Canis lupus familiaris activated leukocyte cell adhesion molecule (ALCAM), mRNA. [Source:RefSeq mRNA;Acc:NM_001313804]	protein_coding
ENSCAFG00000004677	127.174	-0.63056	0.357027	-1.90016	0.057412	0.270197	AKAP11	A-kinase anchoring protein 11 [Source:VGNC Symbol;Acc:VGNC:37753]	protein_coding
ENSCAFG00000002898	178.854	-0.629026	0.332487	-1.89952	0.0574963	0.270227	DOP1A	DOP1 leucine zipper like protein A [Source:VGNC Symbol;Acc:VGNC:40062]	protein_coding
ENSCAFG00000008763	59.5272	0.690277	0.458958	1.89938	0.0575142	0.270227	SFMBT1	Scm like with four mbt domains 1 [Source:VGNC Symbol;Acc:VGNC:46076]	protein_coding
ENSCAFG00000019514	34.8026	-0.562433	0.532988	-1.89959	0.0574873	0.270227	NPHP4	nephrocystin 4 [Source:VGNC Symbol;Acc:VGNC:43920]	protein_coding
ENSCAFG00000002031	20.2971	0.691725	0.527938	1.8985	0.0576298	0.270621	SCFD2	sec1 family domain containing 2 [Source:VGNC Symbol;Acc:VGNC:45904]	protein_coding
ENSCAFG00000032086	19.3818	0.949813	0.549819	1.89822	0.0576668	0.270644	CBX2	chromobox 2 [Source:VGNC Symbol;Acc:VGNC:51933]	protein_coding
ENSCAFG00000032525	17713.6	-0.495013	0.269033	-1.89722	0.0577991	0.271115	AHNAK	AHNAK nucleoprotein [Source:VGNC Symbol;Acc:VGNC:37728]	protein_coding
ENSCAFG00000000714	43.3537	0.63009	0.471273	1.89659	0.0578815	0.271352	ZBED4	zinc finger BED-type containing 4 [Source:VGNC Symbol;Acc:VGNC:48514]	protein_coding
ENSCAFG00000025057	291.876	0.796481	0.505574	1.89622	0.0579309	0.271433	LAMB1	laminin subunit beta 1 [Source:VGNC Symbol;Acc:VGNC:42567]	protein_coding
ENSCAFG00000017097	46.0282	-0.785767	0.477783	-1.89571	0.057998	0.271597	OAZ2	ornithine decarboxylase antizyme 2 [Source:VGNC Symbol;Acc:VGNC:44090]	protein_coding
ENSCAFG00000003759	186.224	-0.622007	0.365519	-1.89527	0.0580568	0.271722	ZFYVE9	zinc finger FYVE-type containing 9 [Source:VGNC Symbol;Acc:VGNC:48628]	protein_coding
ENSCAFG00000020309	44.265	-1.0349	0.495395	-1.89485	0.0581127	0.271732	SPATA1	spermatogenesis associated 1 [Source:VGNC Symbol;Acc:VGNC:54069]	protein_coding
ENSCAFG00000029151	151.398	0.776096	0.41409	1.89477	0.0581229	0.271732	CALM3	calmodulin 3 [Source:NCBI gene;Acc:476428]	protein_coding
ENSCAFG00000011155	15.3371	0.804002	0.590201	1.89398	0.0582279	0.271975	STARD9	StAR related lipid transfer domain containing 9 [Source:VGNC Symbol;Acc:VGNC:46889]	protein_coding
ENSCAFG00000011983	27.3758	0.865281	0.481022	1.89367	0.0582683	0.271975	HSPBAP1	HSPB1 associated protein 1 [Source:VGNC Symbol;Acc:VGNC:41819]	protein_coding
ENSCAFG00000018526	142.124	-0.751169	0.455408	-1.89365	0.0582711	0.271975	TMEM11	transmembrane protein 11 [Source:VGNC Symbol;Acc:VGNC:47451]	protein_coding
ENSCAFG00000009284	19.5642	-0.80882	0.550979	-1.89337	0.058308	0.271997	F2R	coagulation factor II thrombin receptor [Source:VGNC Symbol;Acc:VGNC:40548]	protein_coding
ENSCAFG00000030514	34.1113	-0.847762	0.547299	-1.89306	0.0583504	0.272045	TRAM1L1	translocation associated membrane protein 1 like 1 [Source:VGNC Symbol;Acc:VGNC:49114]	protein_coding
ENSCAFG00000009916	148.276	0.742473	0.387255	1.89189	0.058506	0.27262	WDR3	WD repeat domain 3 [Source:VGNC Symbol;Acc:VGNC:48359]	protein_coding
ENSCAFG00000002445	101.52	0.73983	0.47705	1.89137	0.0585751	0.272793	NCBP1	nuclear cap binding protein subunit 1 [Source:VGNC Symbol;Acc:VGNC:43645]	protein_coding
ENSCAFG00000012816	143.715	-0.882524	0.495962	-1.89111	0.0586092	0.272802	SNED1	sushi, nidogen and EGF like domains 1 [Source:NCBI gene;Acc:609463]	protein_coding
ENSCAFG00000002008	319.092	0.718087	0.575116	1.88933	0.0588481	0.273498	RUNX2	runt related transcription factor 2 [Source:HGNC Symbol;Acc:HGNC:10472]	protein_coding
ENSCAFG00000006556	133.58	0.663336	0.396724	1.88903	0.0588879	0.273498	APAF1	apoptotic peptidase activating factor 1 [Source:VGNC Symbol;Acc:VGNC:54194]	protein_coding
ENSCAFG00000013889	25.4773	0.598139	0.55447	1.88912	0.0588756	0.273498	RTP4	receptor transporter protein 4 [Source:VGNC Symbol;Acc:VGNC:53463]	protein_coding
ENSCAFG00000019395	71.1714	0.686685	0.349871	1.88931	0.0588503	0.273498	RER1	retention in endoplasmic reticulum sorting receptor 1 [Source:VGNC Symbol;Acc:VGNC:45476]	protein_coding
ENSCAFG00000015855	71.2986	0.723963	0.452857	1.88828	0.0589886	0.273815	PSMB6	proteasome subunit beta 6 [Source:VGNC Symbol;Acc:VGNC:45098]	protein_coding
ENSCAFG00000004646	30.5781	0.859564	0.477767	1.88795	0.0590321	0.273868	UROD	uroporphyrinogen decarboxylase [Source:VGNC Symbol;Acc:VGNC:48169]	protein_coding
ENSCAFG00000005917	70.6372	0.719255	0.477735	1.88725	0.0591268	0.274157	FERMT1	fermitin family member 1 [Source:VGNC Symbol;Acc:VGNC:40822]	protein_coding
ENSCAFG00000002120	94.4382	1.39411	0.587999	1.88396	0.0595705	0.275891	CD274	CD274 molecule [Source:VGNC Symbol;Acc:VGNC:38942]	protein_coding
ENSCAFG00000004155	40.1955	0.784336	0.499899	1.88375	0.0595984	0.275891	COMMD3	COMM domain containing 3 [Source:VGNC Symbol;Acc:VGNC:39494]	protein_coding
ENSCAFG00000009433	515.801	-0.712054	0.400558	-1.88422	0.0595356	0.275891	BAZ2B	bromodomain adjacent to zinc finger domain 2B [Source:VGNC Symbol;Acc:VGNC:53090]	protein_coding
ENSCAFG00000002067	121.288	-0.616168	0.472519	-1.88313	0.0596832	0.275982	SLC1A1	solute carrier family 1 member 1 [Source:VGNC Symbol;Acc:VGNC:46261]	protein_coding
ENSCAFG00000006224	170.262	-0.752134	0.419683	-1.88314	0.0596813	0.275982	ZNF703	zinc finger protein 703 [Source:VGNC Symbol;Acc:VGNC:48802]	protein_coding
ENSCAFG00000016542	41.4058	0.772669	0.467379	1.88272	0.0597378	0.276047	CLCN6	chloride voltage-gated channel 6 [Source:VGNC Symbol;Acc:VGNC:39306]	protein_coding
ENSCAFG00000016736	28.0312	0.764786	0.528331	1.88254	0.0597625	0.276047	FBXL19	F-box and leucine rich repeat protein 19 [Source:VGNC Symbol;Acc:VGNC:40759]	protein_coding
ENSCAFG00000006996	42.9598	0.962783	0.489234	1.88121	0.0599437	0.276583	CCDC92	coiled-coil domain containing 92 [Source:VGNC Symbol;Acc:VGNC:38873]	protein_coding
ENSCAFG00000023057	19.5629	0.65534	0.543346	1.88131	0.0599296	0.276583	MICALL2	MICAL like 2 [Source:VGNC Symbol;Acc:VGNC:54329]	protein_coding
ENSCAFG00000003988	40.7207	-0.752052	0.519542	-1.88083	0.0599957	0.276672	SPATA5	spermatogenesis associated 5 [Source:VGNC Symbol;Acc:VGNC:54364]	protein_coding
ENSCAFG00000001386	77.7628	-0.814377	0.402882	-1.87953	0.060172	0.277334	BRPF3	bromodomain and PHD finger containing 3 [Source:VGNC Symbol;Acc:VGNC:38534]	protein_coding
ENSCAFG00000013167	320.136	0.237956	0.591639	1.87928	0.060206	0.27734	AKAP6	A-kinase anchoring protein 6 [Source:VGNC Symbol;Acc:VGNC:37759]	protein_coding
ENSCAFG00000006461	124.884	-0.746847	0.439273	-1.87822	0.0603512	0.277858	FOXP1	forkhead box P1 [Source:VGNC Symbol;Acc:VGNC:40965]	protein_coding
ENSCAFG00000007200	164.327	0.8038	0.421048	1.87781	0.0604076	0.277967	SLC20A1	solute carrier family 20 member 1 [Source:VGNC Symbol;Acc:VGNC:46268]	protein_coding
ENSCAFG00000000507	610.044	0.589091	0.305843	1.87697	0.0605218	0.27804	VPS13B	vacuolar protein sorting 13 homolog B [Source:VGNC Symbol;Acc:VGNC:48275]	protein_coding
ENSCAFG00000017928	37.6857	0.954578	0.504335	1.87711	0.0605027	0.27804	TVP23B	trans-golgi network vesicle protein 23 homolog B [Source:NCBI gene;Acc:489517]	protein_coding
ENSCAFG00000023460	68.0375	-0.733498	0.405025	-1.87709	0.0605052	0.27804	FBRSL1	fibrosin like 1 [Source:VGNC Symbol;Acc:VGNC:52932]	protein_coding
ENSCAFG00000011303	15.709	0.4109	0.58426	1.87546	0.0607297	0.278844	GGPS1	geranylgeranyl diphosphate synthase 1 [Source:VGNC Symbol;Acc:VGNC:41201]	protein_coding
ENSCAFG00000030220	71.0457	0.719164	0.38526	1.87496	0.0607988	0.27901		chromosome 21 C11orf58 homolog [Source:NCBI gene;Acc:476872]	protein_coding
ENSCAFG00000008031	57.7684	-1.02779	0.506448	-1.87331	0.0610257	0.279295	RDH10	retinol dehydrogenase 10 [Source:VGNC Symbol;Acc:VGNC:45452]	protein_coding
ENSCAFG00000012051	145.499	-0.817885	0.484946	-1.87331	0.061025	0.279295	PDIA5	protein disulfide isomerase family A member 5 [Source:VGNC Symbol;Acc:VGNC:44378]	protein_coding
ENSCAFG00000030030	15.5017	0.881538	0.542207	1.87342	0.0610098	0.279295			protein_coding
ENSCAFG00000030584	24.2007	-0.966558	0.573092	-1.87336	0.0610193	0.279295	ZNF782	zinc finger protein 782 [Source:VGNC Symbol;Acc:VGNC:48815]	protein_coding
ENSCAFG00000031060	25.7768	0.689682	0.507506	1.87383	0.0609544	0.279295	LYRM1	LYR motif containing 1 [Source:VGNC Symbol;Acc:VGNC:42893]	protein_coding
ENSCAFG00000014403	42.1539	1.00447	0.545651	1.87245	0.0611437	0.279684	SORCS2	sortilin related VPS10 domain containing receptor 2 [Source:VGNC Symbol;Acc:VGNC:46660]	protein_coding
ENSCAFG00000011273	164.818	-0.630458	0.361995	-1.8712	0.0613177	0.280328	SUN1	Sad1 and UNC84 domain containing 1 [Source:VGNC Symbol;Acc:VGNC:46984]	protein_coding
ENSCAFG00000006181	107.128	-0.628312	0.387931	-1.87092	0.0613556	0.280351	ATL2	atlastin GTPase 2 [Source:VGNC Symbol;Acc:VGNC:38231]	protein_coding
ENSCAFG00000006819	222.354	-0.645409	0.3601	-1.87062	0.0613972	0.280389	RB1CC1	RB1 inducible coiled-coil 1 [Source:VGNC Symbol;Acc:VGNC:45390]	protein_coding
ENSCAFG00000012845	126.871	-0.831671	0.433849	-1.86877	0.0616549	0.281415	TMPRSS13	transmembrane serine protease 13 [Source:VGNC Symbol;Acc:VGNC:47631]	protein_coding
ENSCAFG00000000480	342.488	0.70594	0.349942	1.86823	0.0617307	0.281459	NIPAL2	NIPA like domain containing 2 [Source:VGNC Symbol;Acc:VGNC:43816]	protein_coding
ENSCAFG00000004636	46.9402	0.992852	0.537246	1.86817	0.0617384	0.281459	BCAM	basal cell adhesion molecule [Source:VGNC Symbol;Acc:VGNC:49023]	protein_coding
ENSCAFG00000009277	27.0762	0.863246	0.563594	1.86798	0.0617643	0.281459	DCLRE1B	DNA cross-link repair 1B [Source:VGNC Symbol;Acc:VGNC:39807]	protein_coding
ENSCAFG00000006243	28.209	0.949786	0.536798	1.86765	0.0618113	0.281522	GNPDA1	glucosamine-6-phosphate deaminase 1 [Source:VGNC Symbol;Acc:VGNC:41331]	protein_coding
ENSCAFG00000009766	47.9681	0.839019	0.507724	1.86672	0.0619407	0.281837			protein_coding
ENSCAFG00000020040	132.051	-0.771867	0.423782	-1.86668	0.0619469	0.281837	AGL	amylo-alpha-1, 6-glucosidase, 4-alpha-glucanotransferase [Source:VGNC Symbol;Acc:VGNC:37704]	protein_coding
ENSCAFG00000007424	65.4763	0.788503	0.450347	1.8659	0.0620552	0.282178	SWAP70	switching B cell complex subunit SWAP70 [Source:VGNC Symbol;Acc:VGNC:47009]	protein_coding
ENSCAFG00000010757	75.6001	-0.679747	0.502368	-1.86536	0.0621312	0.282372	CPT1A	carnitine palmitoyltransferase 1A [Source:VGNC Symbol;Acc:VGNC:39579]	protein_coding
ENSCAFG00000011962	14.7363	0.47857	0.582874	1.86478	0.0622129	0.282592	RFC2	replication factor C subunit 2 [Source:VGNC Symbol;Acc:VGNC:45493]	protein_coding
ENSCAFG00000013158	15.0474	0.632502	0.591458	1.86314	0.062443	0.283485		cell division cycle associated 7 [Source:NCBI gene;Acc:488403]	protein_coding
ENSCAFG00000001523	66.8543	0.720027	0.423903	1.86271	0.062503	0.28357	GPAA1	glycosylphosphatidylinositol anchor attachment 1 [Source:VGNC Symbol;Acc:VGNC:41358]	protein_coding
ENSCAFG00000001618	34.84	-0.675576	0.526132	-1.86253	0.0625285	0.28357	CCND3	cyclin D3 [Source:VGNC Symbol;Acc:VGNC:54284]	protein_coding
ENSCAFG00000017039	132.994	-0.648509	0.359575	-1.86214	0.062583	0.28362	TAOK2	TAO kinase 2 [Source:VGNC Symbol;Acc:VGNC:47103]	protein_coding
ENSCAFG00000019620	68.5974	0.714155	0.460656	1.86198	0.0626066	0.28362		dyskerin pseudouridine synthase 1 [Source:NCBI gene;Acc:492263]	protein_coding
ENSCAFG00000000936	63.4709	0.689602	0.405497	1.8613	0.0627018	0.283748	PACSIN2	protein kinase C and casein kinase substrate in neurons 2 [Source:VGNC Symbol;Acc:VGNC:44232]	protein_coding
ENSCAFG00000010689	68.2859	0.440016	0.521659	1.86153	0.0626695	0.283748	SLC39A8	solute carrier family 39 member 8 [Source:VGNC Symbol;Acc:VGNC:46407]	protein_coding
ENSCAFG00000029558	19.5996	0.860925	0.537357	1.86035	0.0628358	0.284203	BMF	Bcl2 modifying factor [Source:VGNC Symbol;Acc:VGNC:38474]	protein_coding
ENSCAFG00000003582	111.695	0.683233	0.385757	1.85928	0.0629868	0.284734	VPS41	VPS41, HOPS complex subunit [Source:VGNC Symbol;Acc:VGNC:48291]	protein_coding
ENSCAFG00000005847	111.784	0.667471	0.357232	1.85841	0.0631103	0.28514	ADAM9	ADAM metallopeptidase domain 9 [Source:VGNC Symbol;Acc:VGNC:37588]	protein_coding
ENSCAFG00000006703	126.426	0.725149	0.41243	1.85774	0.0632056	0.285419	UHRF1BP1L	UHRF1 binding protein 1 like [Source:VGNC Symbol;Acc:VGNC:48125]	protein_coding
ENSCAFG00000025364	159.918	0.638215	0.363339	1.85744	0.0632488	0.285462	INTS6	integrator complex subunit 6 [Source:VGNC Symbol;Acc:VGNC:42054]	protein_coding
ENSCAFG00000018330	107.751	0.710715	0.454363	1.85669	0.0633552	0.285789	LIG3	DNA ligase 3 [Source:VGNC Symbol;Acc:VGNC:42674]	protein_coding
ENSCAFG00000002235	18.6216	0.9437	0.552923	1.85641	0.0633958	0.285821	CHST10	carbohydrate sulfotransferase 10 [Source:VGNC Symbol;Acc:VGNC:39250]	protein_coding
ENSCAFG00000003993	46.2725	-0.749637	0.465151	-1.85559	0.0635118	0.286191	CYTH2	cytohesin 2 [Source:VGNC Symbol;Acc:VGNC:50306]	protein_coding
ENSCAFG00000000446	16.5704	0.915943	0.585541	1.8542	0.0637105	0.286377	PTPRB	protein tyrosine phosphatase, receptor type B [Source:VGNC Symbol;Acc:VGNC:45183]	protein_coding
ENSCAFG00000007331	66.4011	0.719489	0.432303	1.85481	0.063623	0.286377	ATG101	autophagy related 101 [Source:VGNC Symbol;Acc:VGNC:38215]	protein_coding
ENSCAFG00000013117	100.608	-0.71356	0.487258	-1.85431	0.0636955	0.286377	UAP1	UDP-N-acetylglucosamine pyrophosphorylase 1 [Source:VGNC Symbol;Acc:VGNC:48035]	protein_coding
ENSCAFG00000017646	107.07	0.955372	0.508952	1.85412	0.0637219	0.286377	SERPINA1	serpin family A member 1 [Source:VGNC Symbol;Acc:VGNC:51681]	protein_coding
ENSCAFG00000019237	98.4731	0.653086	0.4088	1.85454	0.0636619	0.286377	ADCY9	adenylate cyclase 9 [Source:VGNC Symbol;Acc:VGNC:37626]	protein_coding
ENSCAFG00000009293	79.7318	-0.646195	0.482797	-1.85228	0.0639855	0.287409	IQGAP2	IQ motif containing GTPase activating protein 2 [Source:VGNC Symbol;Acc:VGNC:42082]	protein_coding
ENSCAFG00000012815	48.7969	0.793571	0.4533	1.85191	0.0640382	0.287493	ARFGAP1	ADP ribosylation factor GTPase activating protein 1 [Source:VGNC Symbol;Acc:VGNC:38032]	protein_coding
ENSCAFG00000001844	164.334	-0.719753	0.389166	-1.85107	0.0641589	0.287766	BAG1	BCL2 associated athanogene 1 [Source:VGNC Symbol;Acc:VGNC:38363]	protein_coding
ENSCAFG00000019900	17.1494	1.22384	0.575278	1.85102	0.0641669	0.287766	MED27	mediator complex subunit 27 [Source:VGNC Symbol;Acc:VGNC:43134]	protein_coding
ENSCAFG00000016103	42.603	-0.897512	0.533609	-1.84887	0.0644765	0.288884	AP5Z1	adaptor related protein complex 5 subunit zeta 1 [Source:VGNC Symbol;Acc:VGNC:37973]	protein_coding
ENSCAFG00000017985	23.7742	0.74555	0.484257	1.84882	0.0644842	0.288884	THUMPD1	THUMP domain containing 1 [Source:VGNC Symbol;Acc:VGNC:47360]	protein_coding
ENSCAFG00000009574	71.2922	0.732273	0.433776	1.84853	0.0645258	0.288918	SNRNP48	small nuclear ribonucleoprotein U11/U12 subunit 48 [Source:VGNC Symbol;Acc:VGNC:46608]	protein_coding
ENSCAFG00000006629	20.2944	0.770673	0.560418	1.84768	0.064649	0.289107	EFCAB1	EF-hand calcium binding domain 1 [Source:VGNC Symbol;Acc:VGNC:54111]	protein_coding
ENSCAFG00000007167	275.558	-0.542048	0.29438	-1.8473	0.0647036	0.289107	CHD7	chromodomain helicase DNA binding protein 7 [Source:VGNC Symbol;Acc:VGNC:39205]	protein_coding
ENSCAFG00000009301	57.2876	0.684254	0.408903	1.84764	0.0646547	0.289107	TOMM70	translocase of outer mitochondrial membrane 70 [Source:VGNC Symbol;Acc:VGNC:49630]	protein_coding
ENSCAFG00000012895	34.4512	-0.596861	0.549932	-1.84729	0.0647046	0.289107		SYF2 pre-mRNA splicing factor [Source:NCBI gene;Acc:478184]	protein_coding
ENSCAFG00000032012	20.7991	0.587368	0.5461	1.84699	0.0647493	0.289154		opioid growth factor receptor [Source:NCBI gene;Acc:102156234]	protein_coding
ENSCAFG00000003186	14.5666	-1.1531	0.581027	-1.84661	0.064803	0.289242	AKIRIN1	akirin 1 [Source:VGNC Symbol;Acc:VGNC:37765]	protein_coding
ENSCAFG00000007973	188.13	0.69295	0.398427	1.84479	0.0650685	0.289512	U2SURP	U2 snRNP associated SURP domain containing [Source:VGNC Symbol;Acc:VGNC:48033]	protein_coding
ENSCAFG00000010340	67.215	0.730612	0.442032	1.84504	0.0650321	0.289512	PHC2	polyhomeotic homolog 2 [Source:VGNC Symbol;Acc:VGNC:44478]	protein_coding
ENSCAFG00000013731	18.1089	0.841654	0.570121	1.84483	0.0650617	0.289512	MIPOL1	mirror-image polydactyly 1 [Source:VGNC Symbol;Acc:VGNC:43243]	protein_coding
ENSCAFG00000016265	108.528	0.675601	0.419843	1.84528	0.0649967	0.289512	RELL1	RELT like 1 [Source:VGNC Symbol;Acc:VGNC:45468]	protein_coding
ENSCAFG00000019212	82.2816	0.697082	0.485082	1.84486	0.0650581	0.289512	DNAJA3	DnaJ heat shock protein family (Hsp40) member A3 [Source:VGNC Symbol;Acc:VGNC:49081]	protein_coding
ENSCAFG00000029045	189.15	-0.666553	0.373034	-1.8458	0.0649216	0.289512	ACSL3	acyl-CoA synthetase long chain family member 3 [Source:VGNC Symbol;Acc:VGNC:37533]	protein_coding
ENSCAFG00000001100	180.586	0.799512	0.41091	1.84309	0.0653153	0.289578	EFR3A	EFR3 homolog A [Source:VGNC Symbol;Acc:VGNC:40231]	protein_coding
ENSCAFG00000001505	74.5835	-0.773172	0.430677	-1.84234	0.0654248	0.289578	UBE2H	ubiquitin conjugating enzyme E2 H [Source:VGNC Symbol;Acc:VGNC:48054]	protein_coding
ENSCAFG00000013904	89.9997	-0.685593	0.455863	-1.84334	0.0652792	0.289578	BCL6	receptor transporter protein 2 [Source:NCBI gene;Acc:488123]	protein_coding
ENSCAFG00000015013	158.883	0.832952	0.444236	1.84275	0.0653652	0.289578	LGALS3	galectin 3 [Source:VGNC Symbol;Acc:VGNC:42648]	protein_coding
ENSCAFG00000015818	296.269	0.647534	0.356761	1.84377	0.0652161	0.289578	ACLY	ATP citrate lyase [Source:VGNC Symbol;Acc:VGNC:37511]	protein_coding
ENSCAFG00000016353	73.0502	-0.744859	0.476425	-1.8437	0.0652264	0.289578	MPP5	membrane palmitoylated protein 5 [Source:VGNC Symbol;Acc:VGNC:43346]	protein_coding
ENSCAFG00000017257	116.71	0.712114	0.386404	1.84304	0.065323	0.289578		mannosidase alpha class 2B member 1 [Source:NCBI gene;Acc:484932]	protein_coding
ENSCAFG00000018008	174.947	-0.606192	0.391174	-1.84299	0.0653303	0.289578	GAREM1	GRB2 associated regulator of MAPK1 subtype 1 [Source:VGNC Symbol;Acc:VGNC:53484]	protein_coding
ENSCAFG00000029121	12.3397	0.754292	0.58884	1.84268	0.0653756	0.289578	FAM78A	family with sequence similarity 78 member A [Source:VGNC Symbol;Acc:VGNC:40695]	protein_coding
ENSCAFG00000029614	11.6717	0.680335	0.591232	1.84238	0.0654189	0.289578	FBXO6	F-box protein 6 [Source:VGNC Symbol;Acc:VGNC:40788]	protein_coding
ENSCAFG00000001999	120.125	0.783474	0.427358	1.84173	0.065514	0.289821	DCUN1D4	defective in cullin neddylation 1 domain containing 4 [Source:VGNC Symbol;Acc:VGNC:39824]	protein_coding
ENSCAFG00000010717	132.965	0.706022	0.467993	1.83997	0.0657725	0.290582		SP100 nuclear antigen [Source:NCBI gene;Acc:477402]	protein_coding
ENSCAFG00000017421	20.863	-0.599336	0.558338	-1.83986	0.065789	0.290582	MRPS23	mitochondrial ribosomal protein S23 [Source:VGNC Symbol;Acc:VGNC:43415]	protein_coding
ENSCAFG00000018663	51.686	0.723959	0.460192	1.84017	0.0657438	0.290582	TNFAIP1	TNF alpha induced protein 1 [Source:VGNC Symbol;Acc:VGNC:47648]	protein_coding
ENSCAFG00000008263	20.1952	0.833279	0.540995	1.83956	0.0658333	0.290627	INTS9	integrator complex subunit 9 [Source:VGNC Symbol;Acc:VGNC:42058]	protein_coding
ENSCAFG00000016338	25.8456	-0.971299	0.51325	-1.83912	0.0658978	0.29076	KAZN	kazrin, periplakin interacting protein [Source:VGNC Symbol;Acc:VGNC:42221]	protein_coding
ENSCAFG00000002990	498.483	-0.654562	0.363387	-1.83857	0.0659782	0.290844	ECPAS	Ecm29 proteasome adaptor and scaffold [Source:VGNC Symbol;Acc:VGNC:42346]	protein_coding
ENSCAFG00000007143	56.2292	0.914211	0.488638	1.83829	0.0660198	0.290844	ASAH1	N-acylsphingosine amidohydrolase 1 [Source:VGNC Symbol;Acc:VGNC:38152]	protein_coding
ENSCAFG00000009025	27.6037	-0.799626	0.529229	-1.8383	0.0660175	0.290844	STX19	syntaxin 19 [Source:VGNC Symbol;Acc:VGNC:46953]	protein_coding
ENSCAFG00000011817	76.6468	0.811273	0.533005	1.83317	0.0667777	0.29403	COL18A1	collagen type XVIII alpha 1 chain [Source:VGNC Symbol;Acc:VGNC:49781]	protein_coding
ENSCAFG00000000603	40.7467	-0.805455	0.447229	-1.83189	0.0669671	0.294638	NCAPH2	non-SMC condensin II complex subunit H2 [Source:VGNC Symbol;Acc:VGNC:43644]	protein_coding
ENSCAFG00000005779	249.107	0.535619	0.293774	1.83177	0.0669852	0.294638	PPP1R12A	protein phosphatase 1 regulatory subunit 12A [Source:VGNC Symbol;Acc:VGNC:44878]	protein_coding
ENSCAFG00000004320	383.895	-0.617736	0.331329	-1.82986	0.0672704	0.295432	CNBP	CCHC-type zinc finger nucleic acid binding protein [Source:VGNC Symbol;Acc:VGNC:39390]	protein_coding
ENSCAFG00000017493	37.3666	-0.592044	0.577572	-1.83032	0.0672015	0.295432	TSPOAP1	TSPO associated protein 1 [Source:VGNC Symbol;Acc:VGNC:47927]	protein_coding
ENSCAFG00000032711	172.296	0.667314	0.397171	1.83009	0.0672369	0.295432		methyl-CpG binding domain protein 2 [Source:NCBI gene;Acc:483975]	protein_coding
ENSCAFG00000007209	4046.81	0.637521	0.434612	1.82909	0.0673862	0.295634		keratin 6A [Source:NCBI gene;Acc:486523]	protein_coding
ENSCAFG00000030647	22.7181	0.686587	0.511018	1.82919	0.0673713	0.295634	POLR3GL	RNA polymerase III subunit G like [Source:NCBI gene;Acc:608346]	protein_coding
ENSCAFG00000010940	174.002	-0.704304	0.407261	-1.8284	0.06749	0.295784	MCTP2	multiple C2 and transmembrane domain containing 2 [Source:VGNC Symbol;Acc:VGNC:43095]	protein_coding
ENSCAFG00000015912	1756.44	-0.588551	0.329473	-1.82859	0.0674609	0.295784	JUP	junction plakoglobin [Source:VGNC Symbol;Acc:VGNC:54962]	protein_coding
ENSCAFG00000019236	25.6587	0.857318	0.480452	1.82782	0.0675764	0.295856	WDR81	WD repeat domain 81 [Source:VGNC Symbol;Acc:VGNC:48390]	protein_coding
ENSCAFG00000023832	351.045	0.605079	0.494678	1.82803	0.0675449	0.295856			protein_coding
ENSCAFG00000000394	30.0143	0.637743	0.533858	1.82642	0.0677876	0.296475	RPP21	ribonuclease P/MRP subunit p21 [Source:VGNC Symbol;Acc:VGNC:54354]	protein_coding
ENSCAFG00000001537	51.2347	-0.472434	0.536466	-1.82643	0.0677859	0.296475	FREM1	FRAS1 related extracellular matrix 1 [Source:VGNC Symbol;Acc:VGNC:40976]	protein_coding
ENSCAFG00000004232	14.3492	0.739117	0.583825	1.82512	0.0679825	0.29702	HS6ST1	heparan sulfate 6-O-sulfotransferase 1 [Source:HGNC Symbol;Acc:HGNC:5201]	protein_coding
ENSCAFG00000007486	28.694	0.885306	0.544172	1.82513	0.067982	0.29702	CEP89	centrosomal protein 89 [Source:VGNC Symbol;Acc:VGNC:39142]	protein_coding
ENSCAFG00000001313	47.0228	0.511335	0.549145	1.82468	0.0680486	0.297054	FANCE	FA complementation group E [Source:VGNC Symbol;Acc:VGNC:40720]	protein_coding
ENSCAFG00000010518	12.2124	0.363235	0.581929	1.82461	0.0680602	0.297054	PKNOX1	PBX/knotted 1 homeobox 1 [Source:VGNC Symbol;Acc:VGNC:44614]	protein_coding
ENSCAFG00000013559	21.4535	-0.640396	0.557705	-1.82426	0.0681126	0.297129	PLEKHM3	pleckstrin homology domain containing M3 [Source:VGNC Symbol;Acc:VGNC:44685]	protein_coding
ENSCAFG00000029227	153.931	-0.745128	0.464123	-1.82336	0.068249	0.297418	CSRP1	cysteine and glycine rich protein 1 [Source:VGNC Symbol;Acc:VGNC:39675]	protein_coding
ENSCAFG00000030576	254.107	-0.744209	0.430673	-1.82338	0.0682452	0.297418	PPP1R15A	protein phosphatase 1 regulatory subunit 15A [Source:VGNC Symbol;Acc:VGNC:53754]	protein_coding
ENSCAFG00000019905	15.8308	0.836571	0.563865	1.82298	0.0683058	0.297513	POMT1	protein O-mannosyltransferase 1 [Source:VGNC Symbol;Acc:VGNC:44810]	protein_coding
ENSCAFG00000000832	188.469	0.836597	0.422341	1.82222	0.0684215	0.297864	TAP1	transporter 1, ATP binding cassette subfamily B member [Source:VGNC Symbol;Acc:VGNC:47105]	protein_coding
ENSCAFG00000007463	29.5673	-0.72222	0.534832	-1.82155	0.0685226	0.297983	TRAPPC13	trafficking protein particle complex 13 [Source:VGNC Symbol;Acc:VGNC:53302]	protein_coding
ENSCAFG00000012262	122.554	0.704575	0.408255	1.82141	0.0685449	0.297983	THOC5	THO complex 5 [Source:VGNC Symbol;Acc:VGNC:47351]	protein_coding
ENSCAFG00000012349	142.579	-0.704999	0.411259	-1.82135	0.0685544	0.297983	PRUNE1	prune exopolyphosphatase 1 [Source:VGNC Symbol;Acc:VGNC:45077]	protein_coding
ENSCAFG00000018018	103.443	0.610562	0.380155	1.82087	0.0686266	0.298144		ubiquitin C [Source:NCBI gene;Acc:610457]	protein_coding
ENSCAFG00000000981	26.2148	0.889239	0.516854	1.82017	0.0687335	0.298456	DAXX	death domain associated protein [Source:VGNC Symbol;Acc:VGNC:39777]	protein_coding
ENSCAFG00000005005	21.8134	1.13861	0.552318	1.81939	0.0688522	0.298665	TAMM41	TAM41 mitochondrial translocator assembly and maintenance homolog [Source:NCBI gene;Acc:476532]	protein_coding
ENSCAFG00000017600	104.771	0.65879	0.40368	1.81942	0.0688474	0.298665	BTBD7	BTB domain containing 7 [Source:VGNC Symbol;Acc:VGNC:38554]	protein_coding
ENSCAFG00000009529	138.61	-0.808624	0.446991	-1.81847	0.0689916	0.298964	NUDT9	nudix hydrolase 9 [Source:VGNC Symbol;Acc:VGNC:44037]	protein_coding
ENSCAFG00000028464	94.0555	0.775146	0.489839	1.81851	0.0689868	0.298964			protein_coding
ENSCAFG00000003323	462.139	-0.533639	0.292105	-1.81698	0.0692208	0.29947	KIDINS220	kinase D interacting substrate 220 [Source:VGNC Symbol;Acc:VGNC:42378]	protein_coding
ENSCAFG00000009550	128.528	-0.626406	0.358315	-1.81701	0.0692158	0.29947	RTF1	RTF1 homolog, Paf1/RNA polymerase II complex component [Source:VGNC Symbol;Acc:VGNC:45787]	protein_coding
ENSCAFG00000010987	431.336	-0.579705	0.322506	-1.81679	0.0692497	0.29947	SLC25A6	solute carrier family 25 member 6 [Source:VGNC Symbol;Acc:VGNC:54600]	protein_coding
ENSCAFG00000017229	23.6355	0.85108	0.554104	1.81709	0.0692031	0.29947	ALKBH1	alkB homolog 1, histone H2A dioxygenase [Source:VGNC Symbol;Acc:VGNC:50620]	protein_coding
ENSCAFG00000019167	89.5691	0.723561	0.438108	1.81647	0.0692989	0.299529	DAPK3	death associated protein kinase 3 [Source:VGNC Symbol;Acc:VGNC:39771]	protein_coding
ENSCAFG00000030466	208.188	0.642163	0.438957	1.81622	0.0693362	0.299538		lipopolysaccharide induced TNF factor [Source:NCBI gene;Acc:490004]	protein_coding
ENSCAFG00000004925	30.5523	0.685475	0.526665	1.81595	0.0693775	0.299564	UNK	unkempt family zinc finger [Source:VGNC Symbol;Acc:VGNC:48148]	protein_coding
ENSCAFG00000006157	86.9608	-0.683031	0.464758	-1.81567	0.0694215	0.299601	MAVS	mitochondrial antiviral signaling protein [Source:VGNC Symbol;Acc:VGNC:43044]	protein_coding
ENSCAFG00000000012	73.0593	-0.801077	0.484749	-1.81426	0.0696371	0.299921	ATP9B	ATPase phospholipid transporting 9B (putative) [Source:NCBI gene;Acc:483926]	protein_coding
ENSCAFG00000002891	64.89	0.861567	0.510508	1.81433	0.0696262	0.299921	PNPT1	polyribonucleotide nucleotidyltransferase 1 [Source:VGNC Symbol;Acc:VGNC:44760]	protein_coding
ENSCAFG00000012904	17.7564	0.936829	0.582399	1.81479	0.0695563	0.299921	CDK1	cyclin dependent kinase 1 [Source:VGNC Symbol;Acc:VGNC:39042]	protein_coding
ENSCAFG00000028884	67.7052	0.732251	0.49169	1.81439	0.0696171	0.299921	SIKE1	suppressor of IKBKE 1 [Source:VGNC Symbol;Acc:VGNC:46172]	protein_coding
ENSCAFG00000016430	125.234	0.606751	0.343761	1.814	0.0696778	0.299944	LMAN2	lectin, mannose binding 2 [Source:VGNC Symbol;Acc:VGNC:42708]	protein_coding
ENSCAFG00000002456	26.7494	-0.844731	0.561319	-1.81215	0.069963	0.300825	ZNF268	zinc finger protein 268 [Source:VGNC Symbol;Acc:VGNC:48684]	protein_coding
ENSCAFG00000009903	49.2359	-0.965141	0.527398	-1.81237	0.0699296	0.300825	MYLIP	myosin regulatory light chain interacting protein [Source:VGNC Symbol;Acc:VGNC:43548]	protein_coding
ENSCAFG00000011324	34.7501	0.898571	0.494634	1.81198	0.069989	0.300825	ISCU	iron-sulfur cluster assembly enzyme [Source:VGNC Symbol;Acc:VGNC:42105]	protein_coding
ENSCAFG00000000654	202.344	0.787196	0.405786	1.81155	0.070056	0.30096	FZD6	frizzled class receptor 6 [Source:VGNC Symbol;Acc:VGNC:41034]	protein_coding
ENSCAFG00000017386	524.014	-0.559717	0.315615	-1.81131	0.0700925	0.300964	RPS27	ribosomal protein S27 [Source:VGNC Symbol;Acc:VGNC:53632]	protein_coding
ENSCAFG00000005412	90.189	0.808773	0.43771	1.80997	0.0702997	0.301701	FBL	fibrillarin [Source:VGNC Symbol;Acc:VGNC:40748]	protein_coding
ENSCAFG00000009777	119.932	0.695019	0.443769	1.80922	0.0704174	0.301961	NAV2	neuron navigator 2 [Source:VGNC Symbol;Acc:VGNC:43630]	protein_coding
ENSCAFG00000031896	60.1273	0.848597	0.504266	1.80913	0.0704316	0.301961	EIF1AD	eukaryotic translation initiation factor 1A domain containing [Source:VGNC Symbol;Acc:VGNC:40254]	protein_coding
ENSCAFG00000017387	25.737	1.02392	0.547452	1.80853	0.0705239	0.302204	PIK3R5	phosphoinositide-3-kinase regulatory subunit 5 [Source:VGNC Symbol;Acc:VGNC:44562]	protein_coding
ENSCAFG00000004902	60.6788	0.770957	0.58632	1.8083	0.0705603	0.302208	DIAPH3	diaphanous related formin 3 [Source:VGNC Symbol;Acc:VGNC:39957]	protein_coding
ENSCAFG00000013022	40.8637	0.789418	0.508069	1.80776	0.070644	0.302414	CEP164	centrosomal protein 164 [Source:VGNC Symbol;Acc:VGNC:39121]	protein_coding
ENSCAFG00000019654	33.9938	0.724919	0.468209	1.80684	0.0707875	0.302875	WDR90	WD repeat domain 90 [Source:VGNC Symbol;Acc:VGNC:48397]	protein_coding
ENSCAFG00000016450	170.696	-0.624935	0.373673	-1.80622	0.0708838	0.303134	RAB24	RAB24, member RAS oncogene family [Source:VGNC Symbol;Acc:VGNC:45264]	protein_coding
ENSCAFG00000030698	149.394	-0.801481	0.411494	-1.80593	0.070929	0.303174	IL22RA1	interleukin 22 receptor subunit alpha 1 [Source:VGNC Symbol;Acc:VGNC:41970]	protein_coding
ENSCAFG00000018865	133.526	0.776771	0.420873	1.80567	0.0709707	0.303199	RSL1D1	ribosomal L1 domain containing 1 [Source:VGNC Symbol;Acc:VGNC:45775]	protein_coding
ENSCAFG00000018718	103.225	0.751826	0.487102	1.8054	0.0710127	0.303226	PPP4R1	protein phosphatase 4 regulatory subunit 1 [Source:VGNC Symbol;Acc:VGNC:53875]	protein_coding
ENSCAFG00000010687	30.6247	-0.740128	0.506701	-1.80487	0.0710951	0.303425		PWP2, small subunit processome component [Source:NCBI gene;Acc:487790]	protein_coding
ENSCAFG00000005915	48.7145	0.798208	0.476387	1.80326	0.0713481	0.304338	LRRC45	leucine rich repeat containing 45 [Source:VGNC Symbol;Acc:VGNC:42800]	protein_coding
ENSCAFG00000018507	87.0589	0.69614	0.424593	1.80305	0.0713808	0.304338	UTP6	UTP6, small subunit processome component [Source:VGNC Symbol;Acc:VGNC:48214]	protein_coding
ENSCAFG00000010936	44.5756	0.831423	0.57663	1.8024	0.0714817	0.304615	NPNT	nephronectin [Source:VGNC Symbol;Acc:VGNC:43924]	protein_coding
ENSCAFG00000018181	135.707	0.679411	0.398884	1.80206	0.0715362	0.304664		nodal modulator 1 [Source:NCBI gene;Acc:489992]	protein_coding
ENSCAFG00000024837	16.5812	0.733139	0.572187	1.80188	0.0715651	0.304664			protein_coding
ENSCAFG00000032038	16.6572	-0.587847	0.559786	-1.80113	0.0716825	0.30501	FUT2	fucosyltransferase 2 [Source:VGNC Symbol;Acc:VGNC:53718]	protein_coding
ENSCAFG00000032009	115.33	-0.697891	0.495711	-1.80082	0.0717314	0.305065			protein_coding
ENSCAFG00000002742	36.6998	0.94756	0.509847	1.7999	0.0718757	0.305526	FAM126A	family with sequence similarity 126 member A [Source:VGNC Symbol;Acc:VGNC:40587]	protein_coding
ENSCAFG00000015977	51.6073	0.711022	0.588529	1.79961	0.0719217	0.305568	NEDD4	neural precursor cell expressed, developmentally down-regulated 4, E3 ubiquitin protein ligase [Source:NCBI gene;Acc:608738]	protein_coding
ENSCAFG00000011358	41.8285	-0.796705	0.45011	-1.79925	0.0719786	0.305657	DISP1	dispatched RND transporter family member 1 [Source:VGNC Symbol;Acc:VGNC:39966]	protein_coding
ENSCAFG00000008913	66.2026	0.683475	0.470691	1.799	0.0720185	0.305673	RSRC1	arginine and serine rich coiled-coil 1 [Source:VGNC Symbol;Acc:VGNC:56103]	protein_coding
ENSCAFG00000011091	92.9251	-0.741795	0.430451	-1.79663	0.0723949	0.306698	XG	Xg glycoprotein [Source:VGNC Symbol;Acc:VGNC:48449]	protein_coding
ENSCAFG00000012722	89.2023	-0.697679	0.40822	-1.79634	0.072441	0.306698	NECTIN4	nectin cell adhesion molecule 4 [Source:VGNC Symbol;Acc:VGNC:43719]	protein_coding
[truncated: 6,477 more rows]

## Sheet: significant_genes
Using |log2FC|>1 and FDR<0.05 as significance cutoff values
ensembl_gene_id	baseMean	log2FoldChange	lfcSE	stat	pvalue	padj	external_gene_name	description	gene_biotype
ENSCAFG00000011524	33.2648	3.54702	0.542181	7.26568	3.71159e-13	2.73499e-10	PTPRU	protein tyrosine phosphatase, receptor type U [Source:VGNC Symbol;Acc:VGNC:45200]	protein_coding
ENSCAFG00000002702	370.261	2.98985	0.445763	7.06143	1.64793e-12	7.7599e-10	COL12A1	collagen type XII alpha 1 chain [Source:VGNC Symbol;Acc:VGNC:39458]	protein_coding
ENSCAFG00000001002	237.226	2.9421	0.460259	5.62077	1.90107e-08	2.63666e-06	SMPDL3A	sphingomyelin phosphodiesterase acid like 3A [Source:VGNC Symbol;Acc:VGNC:46573]	protein_coding
ENSCAFG00000005843	175.657	2.78201	0.523037	7.92314	2.31587e-15	2.45366e-12	LTBP1	latent transforming growth factor beta binding protein 1 [Source:VGNC Symbol;Acc:VGNC:42856]	protein_coding
ENSCAFG00000006381	119.24	2.77424	0.507766	6.80498	1.0106e-11	4.07897e-09	SEMA3C	semaphorin 3C [Source:VGNC Symbol;Acc:VGNC:45989]	protein_coding
ENSCAFG00000000498	47.1189	2.70453	0.550851	4.00089	6.31053e-05	0.00228581			protein_coding
ENSCAFG00000030931	46.6809	2.65619	0.571214	5.35897	8.36972e-08	9.39562e-06	LIF	LIF, interleukin 6 family cytokine [Source:VGNC Symbol;Acc:VGNC:42671]	protein_coding
ENSCAFG00000019189	87.6873	2.60448	0.520932	6.11187	9.84707e-10	2.19642e-07	BGN	biglycan [Source:VGNC Symbol;Acc:VGNC:38443]	protein_coding
ENSCAFG00000029613	52.1573	2.58643	0.511885	5.68527	1.30605e-08	1.90863e-06	AMACR	alpha-methylacyl-CoA racemase [Source:VGNC Symbol;Acc:VGNC:37824]	protein_coding
ENSCAFG00000000804	33.8794	2.58539	0.50815	5.5761	2.4597e-08	3.15885e-06	FBLN1	fibulin 1 [Source:VGNC Symbol;Acc:VGNC:40750]	protein_coding
ENSCAFG00000014474	40.4773	2.57588	0.550028	4.78444	1.71463e-06	0.000117203	IGFBP5	insulin like growth factor binding protein 5 [Source:VGNC Symbol;Acc:VGNC:41906]	protein_coding
ENSCAFG00000002040	47.4983	2.54967	0.522124	5.20466	1.94357e-07	1.89353e-05	TFPI2	tissue factor pathway inhibitor 2 [Source:VGNC Symbol;Acc:VGNC:47302]	protein_coding
ENSCAFG00000014345	696.001	2.54964	0.571609	5.58612	2.32203e-08	3.04947e-06	FN1	fibronectin 1 [Source:VGNC Symbol;Acc:VGNC:57383]	protein_coding
ENSCAFG00000007273	694.691	2.50988	0.40711	6.27002	3.61001e-10	9.87047e-08	FAT1	FAT atypical cadherin 1 [Source:VGNC Symbol;Acc:VGNC:40742]	protein_coding
ENSCAFG00000001870	88.7038	2.48866	0.526734	5.43996	5.3292e-08	6.46602e-06	STEAP2	STEAP2 metalloreductase [Source:VGNC Symbol;Acc:VGNC:46897]	protein_coding
ENSCAFG00000014837	116.811	2.48343	0.520959	6.17932	6.43764e-10	1.51571e-07	COL5A2	collagen type V alpha 2 chain [Source:VGNC Symbol;Acc:VGNC:39478]	protein_coding
ENSCAFG00000007595	1051.39	2.48028	0.573187	4.65721	3.20526e-06	0.000198305	KRT17	keratin 17 [Source:VGNC Symbol;Acc:VGNC:55622]	protein_coding
ENSCAFG00000000337	35.0564	2.47133	0.529378	5.38626	7.19392e-08	8.23995e-06	PPM1H	protein phosphatase, Mg2+/Mn2+ dependent 1H [Source:VGNC Symbol;Acc:VGNC:44868]	protein_coding
ENSCAFG00000032469	220.136	2.47047	0.436644	5.84536	5.05469e-09	8.5687e-07	DDIT4	DNA damage inducible transcript 4 [Source:VGNC Symbol;Acc:VGNC:39837]	protein_coding
ENSCAFG00000016987	204.455	2.429	0.472721	5.33336	9.64144e-08	1.03444e-05	ITGA3	integrin subunit alpha 3 [Source:VGNC Symbol;Acc:VGNC:42125]	protein_coding
ENSCAFG00000031013	41.0488	2.41621	0.562513	4.49098	7.08975e-06	0.000378462	SAMSN1	SAM domain, SH3 domain and nuclear localization signals 1 [Source:VGNC Symbol;Acc:VGNC:45857]	protein_coding
ENSCAFG00000009184	46.2139	2.41064	0.502337	5.32484	1.01044e-07	1.05735e-05	NT5DC2	5'-nucleotidase domain containing 2 [Source:VGNC Symbol;Acc:VGNC:43998]	protein_coding
ENSCAFG00000017107	31.865	2.38558	0.515936	5.02721	4.97655e-07	3.85292e-05	PLEKHO2	pleckstrin homology domain containing O2 [Source:NCBI gene;Acc:487597]	protein_coding
ENSCAFG00000013297	47.0366	2.37955	0.565837	5.96418	2.45864e-09	4.84639e-07	IGF2BP2	insulin like growth factor 2 mRNA binding protein 2 [Source:VGNC Symbol;Acc:VGNC:41899]	protein_coding
ENSCAFG00000018173	239.541	2.37376	0.476413	5.43086	5.60829e-08	6.6952e-06	LAMA3	laminin subunit alpha 3 [Source:VGNC Symbol;Acc:VGNC:42566]	protein_coding
ENSCAFG00000000713	73.103	2.27983	0.471973	5.21866	1.80222e-07	1.77624e-05		ER membrane protein complex subunit 2 [Source:NCBI gene;Acc:612810]	protein_coding
ENSCAFG00000005182	33.8508	2.27394	0.519977	4.75876	1.94782e-06	0.000126028	FANCD2	FA complementation group D2 [Source:VGNC Symbol;Acc:VGNC:40719]	protein_coding
ENSCAFG00000016534	277.597	2.26419	0.43895	5.24517	1.56135e-07	1.57548e-05	ACTN1	actinin alpha 1 [Source:VGNC Symbol;Acc:VGNC:37548]	protein_coding
ENSCAFG00000010930	77.8366	2.22125	0.46541	5.19575	2.03893e-07	1.96386e-05	COL16A1	collagen type XVI alpha 1 chain [Source:VGNC Symbol;Acc:VGNC:39461]	protein_coding
ENSCAFG00000015105	168.08	2.21836	0.493762	4.63048	3.6481e-06	0.000220867	BIRC3	baculoviral IAP repeat containing 3 [Source:VGNC Symbol;Acc:VGNC:53305]	protein_coding
ENSCAFG00000003334	110.214	2.21078	0.505832	4.35511	1.33e-05	0.000633318	ABCA13	ATP binding cassette subfamily A member 13 [Source:VGNC Symbol;Acc:VGNC:37424]	protein_coding
ENSCAFG00000003979	33.6998	2.1729	0.527981	4.82312	1.4133e-06	0.000101518	SPRY1	sprouty RTK signaling antagonist 1 [Source:VGNC Symbol;Acc:VGNC:54828]	protein_coding
ENSCAFG00000001232	39.3587	2.15063	0.518972	4.48935	7.14417e-06	0.000378462	SLC45A4	solute carrier family 45 member 4 [Source:VGNC Symbol;Acc:VGNC:46425]	protein_coding
ENSCAFG00000019848	135.486	2.1415	0.533019	4.46419	8.03721e-06	0.000417935	COL5A1	collagen type V alpha 1 chain [Source:VGNC Symbol;Acc:VGNC:51943]	protein_coding
ENSCAFG00000008704	130.449	2.13391	0.446399	4.51299	6.39187e-06	0.000354101	THBS1	thrombospondin 1 [Source:VGNC Symbol;Acc:VGNC:47335]	protein_coding
ENSCAFG00000008582	153.172	2.11829	0.537814	5.1897	2.10635e-07	2.006e-05	VCAN	versican [Source:VGNC Symbol;Acc:VGNC:48241]	protein_coding
ENSCAFG00000018166	41.8002	2.07977	0.547853	5.58489	2.33855e-08	3.04947e-06	ALDH3A2	aldehyde dehydrogenase 3 family member A2 [Source:VGNC Symbol;Acc:VGNC:53261]	protein_coding
ENSCAFG00000015639	70.2847	2.07516	0.465663	5.34083	9.25233e-08	1.00542e-05	MNAT1	MNAT1, CDK activating kinase assembly factor [Source:VGNC Symbol;Acc:VGNC:43295]	protein_coding
ENSCAFG00000020116	28.3842	2.07279	0.56251	4.51675	6.27974e-06	0.000350178	ARHGAP29	Rho GTPase activating protein 29 [Source:VGNC Symbol;Acc:VGNC:38056]	protein_coding
ENSCAFG00000006294	24.9422	2.0486	0.556502	4.06339	4.83653e-05	0.00183832	STARD13	StAR related lipid transfer domain containing 13 [Source:VGNC Symbol;Acc:VGNC:46881]	protein_coding
ENSCAFG00000028626	7643.07	2.04577	0.493836	4.88121	1.05434e-06	7.77097e-05	SLPI	secretory leukocyte peptidase inhibitor [Source:VGNC Symbol;Acc:VGNC:49651]	protein_coding
ENSCAFG00000014624	24.9037	2.03006	0.529042	4.73195	2.2237e-06	0.000140657	IFI35	interferon induced protein 35 [Source:VGNC Symbol;Acc:VGNC:41872]	protein_coding
ENSCAFG00000001825	116.417	2.00087	0.426332	4.77625	1.78597e-06	0.000119196	CEMIP2	cell migration inducing hyaluronidase 2 [Source:VGNC Symbol;Acc:VGNC:47518]	protein_coding
ENSCAFG00000028453	74.0721	1.99988	0.513565	5.16532	2.40022e-07	2.21133e-05		leukocyte immunoglobulin-like receptor subfamily B member 3 [Source:NCBI gene;Acc:484306]	protein_coding
ENSCAFG00000014600	43.0115	1.98338	0.482536	4.22365	2.40378e-05	0.00102384	BRCA1	BRCA1, DNA repair associated [Source:VGNC Symbol;Acc:VGNC:38516]	protein_coding
ENSCAFG00000013079	47.53	1.97975	0.451526	4.54062	5.60884e-06	0.000319985	OLFML2B	olfactomedin like 2B [Source:VGNC Symbol;Acc:VGNC:53126]	protein_coding
ENSCAFG00000015157	50.6953	1.97675	0.543182	5.13905	2.76134e-07	2.4899e-05	TNIK	TRAF2 and NCK interacting kinase [Source:VGNC Symbol;Acc:VGNC:47675]	protein_coding
ENSCAFG00000000790	22.9509	1.96861	0.538051	3.29138	0.000996957	0.0177632	GPSM3	G protein signaling modulator 3 [Source:VGNC Symbol;Acc:VGNC:41459]	protein_coding
ENSCAFG00000029189	42.5432	1.95348	0.53932	3.38808	0.000703846	0.0138739	TIMP3	TIMP metallopeptidase inhibitor 3 [Source:VGNC Symbol;Acc:VGNC:47377]	protein_coding
ENSCAFG00000004095	40.4916	1.94531	0.487478	4.42367	9.70393e-06	0.000495485	EHD2	EH domain containing 2 [Source:VGNC Symbol;Acc:VGNC:40246]	protein_coding
ENSCAFG00000007950	61.6836	1.94466	0.546792	4.12064	3.77826e-05	0.00152498	MAP1B	microtubule associated protein 1B [Source:VGNC Symbol;Acc:VGNC:42956]	protein_coding
ENSCAFG00000028707	35.245	1.92891	0.508654	4.43577	9.1742e-06	0.000471276	ITM2C	integral membrane protein 2C [Source:VGNC Symbol;Acc:VGNC:42151]	protein_coding
ENSCAFG00000013860	21.9207	1.92867	0.525342	3.99457	6.48112e-05	0.00231789	PLOD3	procollagen-lysine,2-oxoglutarate 5-dioxygenase 3 [Source:VGNC Symbol;Acc:VGNC:44703]	protein_coding
ENSCAFG00000010759	29.0037	1.92287	0.553001	4.5492	5.3851e-06	0.000310504	QTRT2	queuine tRNA-ribosyltransferase accessory subunit 2 [Source:VGNC Symbol;Acc:VGNC:45241]	protein_coding
ENSCAFG00000002897	32.3305	1.92154	0.546074	4.36411	1.2764e-05	0.000618217		chromobox 3 [Source:NCBI gene;Acc:482015]	protein_coding
ENSCAFG00000009569	537.885	1.91331	0.56716	4.16358	3.13293e-05	0.00129535	SPP1	secreted phosphoprotein 1 [Source:VGNC Symbol;Acc:VGNC:46756]	protein_coding
ENSCAFG00000029821	173.166	1.90543	0.534713	4.22948	2.34235e-05	0.0010078	IFNE	interferon epsilon [Source:VGNC Symbol;Acc:VGNC:41878]	protein_coding
ENSCAFG00000018683	25.9242	1.89627	0.564201	4.11384	3.89136e-05	0.00156318	MTCL1	microtubule crosslinking factor 1 [Source:VGNC Symbol;Acc:VGNC:43460]	protein_coding
ENSCAFG00000025025	33.1242	1.89378	0.511426	3.80803	0.000140079	0.00433766	TRIM6	tripartite motif containing 6 [Source:NCBI gene;Acc:100568301]	protein_coding
ENSCAFG00000016138	76.8976	1.88965	0.536677	4.32601	1.51831e-05	0.000703236	FBLIM1	filamin binding LIM protein 1 [Source:VGNC Symbol;Acc:VGNC:40749]	protein_coding
ENSCAFG00000004316	87.8914	1.88687	0.387067	4.99309	5.94223e-07	4.53751e-05	GSAP	gamma-secretase activating protein [Source:VGNC Symbol;Acc:VGNC:41524]	protein_coding
ENSCAFG00000002096	27.5786	1.88596	0.542227	4.35106	1.35479e-05	0.000637954	UXS1	UDP-glucuronate decarboxylase 1 [Source:VGNC Symbol;Acc:VGNC:48220]	protein_coding
ENSCAFG00000032529	198.788	1.86344	0.344487	5.42742	5.71734e-08	6.73059e-06	COTL1	coactosin like F-actin binding protein 1 [Source:VGNC Symbol;Acc:VGNC:39532]	protein_coding
ENSCAFG00000005497	63.9734	1.85548	0.498152	3.54696	0.000389697	0.0091752	ZEB2	zinc finger E-box binding homeobox 2 [Source:VGNC Symbol;Acc:VGNC:48597]	protein_coding
ENSCAFG00000003136	20.0932	1.85052	0.565308	4.06679	4.76651e-05	0.00181986	CCM2	CCM2 scaffold protein [Source:VGNC Symbol;Acc:VGNC:38891]	protein_coding
ENSCAFG00000011664	83.4887	1.84354	0.468636	4.26356	2.01193e-05	0.000897534	DHRS4	dehydrogenase/reductase 4 [Source:NCBI gene;Acc:480254]	protein_coding
ENSCAFG00000002448	224.951	1.8431	0.458968	4.35297	1.34306e-05	0.000635967	AHR	aryl hydrocarbon receptor [Source:VGNC Symbol;Acc:VGNC:54752]	protein_coding
ENSCAFG00000030770	40.0057	1.82875	0.517765	3.232	0.00122925	0.0205101		SLAM family member 9-like [Source:NCBI gene;Acc:102152407]	protein_coding
ENSCAFG00000002816	20.2719	1.81687	0.57321	3.59218	0.000327923	0.00794136	MPP6	membrane palmitoylated protein 6 [Source:VGNC Symbol;Acc:VGNC:43347]	protein_coding
ENSCAFG00000006231	23.4856	1.81653	0.588189	5.14762	2.63806e-07	2.40432e-05	DCLK1	doublecortin like kinase 1 [Source:VGNC Symbol;Acc:VGNC:39803]	protein_coding
ENSCAFG00000006073	45.2763	1.80388	0.556185	3.77047	0.000162941	0.00471645	POSTN	periostin [Source:VGNC Symbol;Acc:VGNC:44822]	protein_coding
ENSCAFG00000001998	39.5121	1.79514	0.529169	3.78806	0.000151825	0.00448388	CDK6	cyclin dependent kinase 6 [Source:VGNC Symbol;Acc:VGNC:54756]	protein_coding
ENSCAFG00000030020	51.8505	1.79261	0.487569	4.32829	1.50269e-05	0.000699824	SIGMAR1	sigma non-opioid intracellular receptor 1 [Source:VGNC Symbol;Acc:VGNC:46170]	protein_coding
ENSCAFG00000016966	74.3439	1.78781	0.469189	3.65149	0.000260722	0.00677877	TPM1	tropomyosin 1 [Source:VGNC Symbol;Acc:VGNC:55006]	protein_coding
ENSCAFG00000002054	50.6764	1.7738	0.544344	3.18186	0.00146331	0.0233139	ADGRF5	adhesion G protein-coupled receptor F5 [Source:VGNC Symbol;Acc:VGNC:37642]	protein_coding
ENSCAFG00000012941	550.284	1.77058	0.300825	5.91392	3.34067e-09	6.18219e-07	TFRC	transferrin receptor [Source:VGNC Symbol;Acc:VGNC:47305]	protein_coding
ENSCAFG00000006042	15.5082	1.77024	0.571917	4.60814	4.06293e-06	0.000240628	SLC23A2	solute carrier family 23 member 2 [Source:VGNC Symbol;Acc:VGNC:46283]	protein_coding
ENSCAFG00000012556	45.1972	1.76931	0.558028	4.22822	2.35545e-05	0.00100832	HTRA1	HtrA serine peptidase 1 [Source:VGNC Symbol;Acc:VGNC:41835]	protein_coding
ENSCAFG00000005386	50.6097	1.76596	0.572176	4.49906	6.82532e-06	0.000373235	SERPINH1	serpin family H member 1 [Source:VGNC Symbol;Acc:VGNC:46041]	protein_coding
ENSCAFG00000010160	31.5607	1.7658	0.56596	4.05097	5.10059e-05	0.00192145	TPMT	thiopurine S-methyltransferase [Source:VGNC Symbol;Acc:VGNC:47745]	protein_coding
ENSCAFG00000030371	27.8867	1.76349	0.546018	4.19145	2.77174e-05	0.00115163	COMMD7	COMM domain containing 7 [Source:VGNC Symbol;Acc:VGNC:39497]	protein_coding
ENSCAFG00000007768	40.4888	1.75863	0.497063	4.01236	6.01155e-05	0.00221539	EDNRA	endothelin receptor type A [Source:VGNC Symbol;Acc:VGNC:40202]	protein_coding
ENSCAFG00000017820	46.6466	1.75077	0.498628	3.71217	0.000205491	0.00558251	CD276	CD276 molecule [Source:VGNC Symbol;Acc:VGNC:38943]	protein_coding
ENSCAFG00000011598	54.5069	1.74503	0.497914	4.6446	3.4074e-06	0.000207778		karyopherin subunit alpha 2 [Source:NCBI gene;Acc:480469]	protein_coding
ENSCAFG00000006454	191.45	1.73332	0.436711	4.24524	2.18357e-05	0.000944282	ELK3	ELK3, ETS transcription factor [Source:VGNC Symbol;Acc:VGNC:40304]	protein_coding
ENSCAFG00000013420	30.6475	1.73196	0.557504	3.24112	0.00119063	0.0200631	ETV5	ETS variant 5 [Source:VGNC Symbol;Acc:VGNC:40499]	protein_coding
ENSCAFG00000002330	28.4921	1.72707	0.565727	3.7571	0.000171895	0.00488921	IGFBP7	insulin like growth factor binding protein 7 [Source:VGNC Symbol;Acc:VGNC:41908]	protein_coding
ENSCAFG00000004579	38.0589	1.71424	0.528514	2.88664	0.00389384	0.0476939	GIMAP4	GTPase, IMAP family member 4 [Source:VGNC Symbol;Acc:VGNC:41217]	protein_coding
ENSCAFG00000012405	36.1288	1.70896	0.493612	4.00828	6.11637e-05	0.00223859	RBM14	RNA binding motif protein 14 [Source:VGNC Symbol;Acc:VGNC:45408]	protein_coding
ENSCAFG00000008901	90.4978	1.70065	0.507861	3.21277	0.00131463	0.0215528	BPI	bactericidal permeability increasing protein [Source:VGNC Symbol;Acc:VGNC:49649]	protein_coding
ENSCAFG00000000497	133.217	1.69194	0.471811	3.4241	0.000616833	0.0126593		immunity-related GTPase family M protein 1 [Source:NCBI gene;Acc:100684769]	protein_coding
ENSCAFG00000020104	184.881	1.69069	0.419211	4.20731	2.58431e-05	0.00108971	CNN3	calponin 3 [Source:VGNC Symbol;Acc:VGNC:39405]	protein_coding
ENSCAFG00000004451	64.4794	1.68963	0.512343	4.36214	1.28799e-05	0.000620285	MED4	mediator complex subunit 4 [Source:VGNC Symbol;Acc:VGNC:43139]	protein_coding
ENSCAFG00000032280	22.0942	1.68132	0.515417	3.69612	0.000218923	0.00587212	TMED4	transmembrane p24 trafficking protein 4 [Source:VGNC Symbol;Acc:VGNC:47439]	protein_coding
ENSCAFG00000006384	47.6397	1.68041	0.509489	3.88046	0.000104259	0.00350673	TFDP1	transcription factor Dp-1 [Source:NCBI gene;Acc:607720]	protein_coding
ENSCAFG00000001225	42.7292	1.66086	0.470762	3.80992	0.00013901	0.00433684	FAM53C	family with sequence similarity 53 member C [Source:VGNC Symbol;Acc:VGNC:40689]	protein_coding
ENSCAFG00000006371	97.1339	1.65723	0.547925	3.61206	0.000303775	0.00764036	NRG1	neuregulin 1 [Source:VGNC Symbol;Acc:VGNC:43967]	protein_coding
ENSCAFG00000003260	38.8209	1.65615	0.557365	3.03502	0.00240519	0.0333589	PLEK	pleckstrin [Source:VGNC Symbol;Acc:VGNC:44666]	protein_coding
ENSCAFG00000003409	28.8353	1.65201	0.567527	3.08547	0.00203228	0.0294455	RRM2	ribonucleotide reductase regulatory subunit M2 [Source:VGNC Symbol;Acc:VGNC:45761]	protein_coding
ENSCAFG00000014346	252.397	1.64883	0.498223	3.80688	0.000140733	0.00433766	C1S	complement C1s [Source:VGNC Symbol;Acc:VGNC:38588]	protein_coding
ENSCAFG00000016983	22.4565	1.64842	0.538834	3.19485	0.00139901	0.0225868	RAB8B	RAB8B, member RAS oncogene family [Source:VGNC Symbol;Acc:VGNC:45296]	protein_coding
ENSCAFG00000007406	14.0207	1.62817	0.570984	2.91196	0.00359169	0.0445906	TLR3	toll like receptor 3 [Source:VGNC Symbol;Acc:VGNC:51831]	protein_coding
ENSCAFG00000000686	71.5479	1.62617	0.486464	3.29744	0.00097571	0.0174475		complement C2 [Source:NCBI gene;Acc:474853]	protein_coding
ENSCAFG00000007203	106.062	1.61832	0.45788	3.77912	0.000157383	0.00461583	GGH	gamma-glutamyl hydrolase [Source:VGNC Symbol;Acc:VGNC:41198]	protein_coding
ENSCAFG00000018540	59.7532	1.61107	0.477579	3.30637	0.000945136	0.0171909	MYO1F	myosin IF [Source:VGNC Symbol;Acc:VGNC:43565]	protein_coding
ENSCAFG00000002189	37.6095	1.61094	0.503739	3.57425	0.000351232	0.00840971	CEP135	centrosomal protein 135 [Source:VGNC Symbol;Acc:VGNC:39118]	protein_coding
ENSCAFG00000001519	72.947	1.6095	0.500293	3.07466	0.00210745	0.030072	CSF2RB	colony stimulating factor 2 receptor beta common subunit [Source:VGNC Symbol;Acc:VGNC:39656]	protein_coding
ENSCAFG00000030492	98.3876	1.60669	0.415428	4.14752	3.3609e-05	0.00138286	ZNF7	zinc finger protein 7 [Source:VGNC Symbol;Acc:VGNC:48800]	protein_coding
ENSCAFG00000003776	27.3259	1.60606	0.561926	3.18129	0.00146619	0.0233159	NRP1	neuropilin 1 [Source:VGNC Symbol;Acc:VGNC:43974]	protein_coding
ENSCAFG00000000821	25.7455	1.59073	0.567516	3.08721	0.00202043	0.029352	UTP23	UTP23, small subunit processome component [Source:VGNC Symbol;Acc:VGNC:48212]	protein_coding
ENSCAFG00000010394	158.852	1.5889	0.591075	4.03648	5.42596e-05	0.00203498	PHLDB2	pleckstrin homology like domain family B member 2 [Source:VGNC Symbol;Acc:VGNC:49874]	protein_coding
ENSCAFG00000015033	49.4092	1.58223	0.561276	2.86698	0.00414406	0.0498789	SH2D5	SH2 domain containing 5 [Source:VGNC Symbol;Acc:VGNC:52924]	protein_coding
ENSCAFG00000005537	181.775	1.58101	0.336247	4.79302	1.64286e-06	0.000114704	LGALS3BP	calcium activated nucleotidase 1 [Source:NCBI gene;Acc:483345]	protein_coding
ENSCAFG00000019070	36.418	1.58097	0.550425	3.48269	0.000496411	0.0109288	CHAF1A	chromatin assembly factor 1 subunit A [Source:VGNC Symbol;Acc:VGNC:39189]	protein_coding
ENSCAFG00000009773	22.0412	1.58084	0.5744	4.24749	2.1618e-05	0.000944282	NEDD9	neural precursor cell expressed, developmentally down-regulated 9 [Source:VGNC Symbol;Acc:VGNC:43722]	protein_coding
ENSCAFG00000019574	40.6453	1.57967	0.549859	3.39433	0.000687976	0.0137207	ACOT7	acyl-CoA thioesterase 7 [Source:VGNC Symbol;Acc:VGNC:53259]	protein_coding
ENSCAFG00000016385	47.6716	1.57958	0.552036	3.60902	0.000307353	0.00770747	ADGRE5	adhesion G protein-coupled receptor E5 [Source:VGNC Symbol;Acc:VGNC:37637]	protein_coding
ENSCAFG00000001669	31.2253	1.57813	0.547738	3.26443	0.00109683	0.0189268	ARHGAP39	Rho GTPase activating protein 39 [Source:VGNC Symbol;Acc:VGNC:38062]	protein_coding
ENSCAFG00000007391	66.8316	1.5744	0.476428	3.775	0.00016001	0.00467671	CENPJ	centromere protein J [Source:VGNC Symbol;Acc:VGNC:54932]	protein_coding
ENSCAFG00000010917	23.5126	1.57355	0.521646	3.32018	0.000899592	0.0165042	ARHGAP31	Rho GTPase activating protein 31 [Source:VGNC Symbol;Acc:VGNC:38058]	protein_coding
ENSCAFG00000023455	66.5159	1.57206	0.470807	3.25358	0.0011396	0.0193573	HAVCR1	hepatitis A virus cellular receptor 1 [Source:NCBI gene;Acc:612069]	protein_coding
ENSCAFG00000004542	85.9398	1.57163	0.435853	3.57755	0.000346836	0.008328	CYP27C1	cytochrome P450 family 27 subfamily C member 1 [Source:VGNC Symbol;Acc:VGNC:50347]	protein_coding
ENSCAFG00000009598	44.2396	1.57087	0.555774	3.35335	0.000798396	0.0151392	PLA2R1	phospholipase A2 receptor 1 [Source:VGNC Symbol;Acc:VGNC:44633]	protein_coding
ENSCAFG00000016307	32.7347	1.5553	0.517263	3.79706	0.000146423	0.00441666	EFHD2	EF-hand domain family member D2 [Source:VGNC Symbol;Acc:VGNC:52132]	protein_coding
ENSCAFG00000001711	125.869	1.55447	0.463044	3.78966	0.000150856	0.00447554	HMOX1	heme oxygenase 1 [Source:VGNC Symbol;Acc:VGNC:41719]	protein_coding
ENSCAFG00000008478	14.8417	1.54561	0.550152	3.16389	0.00155677	0.0243454	MOGS	mannosyl-oligosaccharide glucosidase [Source:VGNC Symbol;Acc:VGNC:43311]	protein_coding
ENSCAFG00000005039	23.5138	1.54548	0.550622	3.71257	0.000205163	0.00558251	EXOG	exo/endonuclease G [Source:VGNC Symbol;Acc:VGNC:40520]	protein_coding
ENSCAFG00000014029	89.6951	1.54155	0.427849	3.71791	0.000200879	0.0055102	IL1RAP	interleukin 1 receptor accessory protein [Source:VGNC Symbol;Acc:VGNC:41960]	protein_coding
ENSCAFG00000032077	66.2042	1.5384	0.471638	3.37129	0.000748181	0.0144683	TIGD7	tigger transposable element derived 7 [Source:VGNC Symbol;Acc:VGNC:54078]	protein_coding
ENSCAFG00000008276	100.996	1.53676	0.477994	3.53072	0.000414424	0.00956651	HLTF	helicase like transcription factor [Source:VGNC Symbol;Acc:VGNC:50301]	protein_coding
ENSCAFG00000015190	55.4765	1.53674	0.502476	3.16925	0.00152835	0.0241235	PLAU	plasminogen activator, urokinase [Source:VGNC Symbol;Acc:VGNC:52017]	protein_coding
ENSCAFG00000000555	203.356	1.53529	0.425502	3.92898	8.53063e-05	0.00296335	RNF19A	ring finger protein 19A, RBR E3 ubiquitin protein ligase [Source:VGNC Symbol;Acc:VGNC:45650]	protein_coding
ENSCAFG00000010694	62.4941	1.53397	0.46452	4.07968	4.50973e-05	0.0017615	NAA50	N(alpha)-acetyltransferase 50, NatE catalytic subunit [Source:HGNC Symbol;Acc:HGNC:29533]	protein_coding
ENSCAFG00000011275	40.7414	1.53257	0.563899	3.26397	0.00109863	0.0189268	MARK1	microtubule affinity regulating kinase 1 [Source:VGNC Symbol;Acc:VGNC:49921]	protein_coding
ENSCAFG00000002694	45.753	1.52373	0.522208	3.43289	0.000597173	0.0124147	TMC4	transmembrane channel like 4 [Source:VGNC Symbol;Acc:VGNC:47423]	protein_coding
ENSCAFG00000014672	108.615	1.52207	0.401891	3.89658	9.75588e-05	0.00330763	STIP1	stress induced phosphoprotein 1 [Source:VGNC Symbol;Acc:VGNC:46903]	protein_coding
ENSCAFG00000007581	109.357	1.5205	0.424677	3.71377	0.000204195	0.00558251	PATL1	PAT1 homolog 1, processing body mRNA decay factor [Source:VGNC Symbol;Acc:VGNC:44272]	protein_coding
ENSCAFG00000006086	75.3763	1.52031	0.450006	3.6181	0.000296772	0.00750878	PCDHGC5	protocadherin gamma-C5 [Source:NCBI gene;Acc:478038]	protein_coding
ENSCAFG00000019400	22.4747	1.51912	0.503826	2.97789	0.00290242	0.0384991	DPH7	diphthamide biosynthesis 7 [Source:VGNC Symbol;Acc:VGNC:53234]	protein_coding
ENSCAFG00000004384	77.2292	1.5161	0.44321	3.66711	0.000245307	0.00644363	CTSC	cathepsin C [Source:NCBI gene;Acc:403458]	protein_coding
ENSCAFG00000025462	157.421	1.51582	0.454092	3.5194	0.000432527	0.0098551	DHRS2	dehydrogenase/reductase 2 [Source:VGNC Symbol;Acc:VGNC:39933]	protein_coding
ENSCAFG00000013653	97.0028	1.51479	0.5205	3.03768	0.00238406	0.0333454		uroplakin 3B like 2 [Source:NCBI gene;Acc:608057]	protein_coding
ENSCAFG00000031443	265.564	1.51145	0.474261	3.84058	0.000122742	0.00401685	EREG	epiregulin [Source:HGNC Symbol;Acc:HGNC:3443]	protein_coding
ENSCAFG00000007384	26.0167	1.50886	0.560444	3.37039	0.00075061	0.0144683	CYP4V2	cytochrome P450 family 4 subfamily V member 2 [Source:VGNC Symbol;Acc:VGNC:50369]	protein_coding
ENSCAFG00000012086	158.317	1.50826	0.402836	3.18783	0.00143345	0.0229677	CTSS	cathepsin S [Source:VGNC Symbol;Acc:VGNC:39715]	protein_coding
ENSCAFG00000012342	14.5006	1.50526	0.575308	3.65753	0.000254659	0.0066417	HMBS	hydroxymethylbilane synthase [Source:VGNC Symbol;Acc:VGNC:41704]	protein_coding
ENSCAFG00000002576	44.3865	1.50175	0.507561	3.95403	7.68446e-05	0.00269147	HIVEP3	human immunodeficiency virus type I enhancer binding protein 3 [Source:NCBI gene;Acc:100684978]	protein_coding
ENSCAFG00000003151	51.9951	1.49881	0.477925	3.55774	0.000374058	0.00888099	FKBP9	FKBP prolyl isomerase 9 [Source:VGNC Symbol;Acc:VGNC:40895]	protein_coding
ENSCAFG00000015000	43.506	1.49643	0.540692	3.77303	0.000161275	0.00469748	TACC3	transforming acidic coiled-coil containing protein 3 [Source:VGNC Symbol;Acc:VGNC:53244]	protein_coding
ENSCAFG00000014645	39.3707	1.49591	0.516613	3.14588	0.00165588	0.0253801	SLC11A1	solute carrier family 11 member 1 [Source:VGNC Symbol;Acc:VGNC:46216]	protein_coding
ENSCAFG00000000649	37.1239	1.48794	0.537528	3.45395	0.000552445	0.0117948	ATP6V1C1	ATPase H+ transporting V1 subunit C1 [Source:VGNC Symbol;Acc:VGNC:38278]	protein_coding
ENSCAFG00000017809	60.4166	1.48425	0.454634	3.49037	0.000482359	0.0107591	BCL11B	BCL11B, BAF complex component [Source:VGNC Symbol;Acc:VGNC:57981]	protein_coding
ENSCAFG00000016228	67.9845	1.48357	0.512756	3.25749	0.00112402	0.0192113	SERPINE2	serpin family E member 2 [Source:VGNC Symbol;Acc:VGNC:46037]	protein_coding
ENSCAFG00000030508	521.776	1.4775	0.369525	4.13133	3.6067e-05	0.00146973		thymosin beta-4 [Source:NCBI gene;Acc:100683370]	protein_coding
ENSCAFG00000011002	35.9823	1.47738	0.55505	3.68847	0.000225608	0.00602367	TINAGL1	tubulointerstitial nephritis antigen like 1 [Source:VGNC Symbol;Acc:VGNC:47380]	protein_coding
ENSCAFG00000011911	55.5573	1.47587	0.591663	3.48909	0.00048466	0.0107729	COL6A1	collagen type VI alpha 1 chain [Source:VGNC Symbol;Acc:VGNC:39480]	protein_coding
ENSCAFG00000030211	127.052	1.47529	0.42329	3.59431	0.000325253	0.00793177	SDC4	syndecan 4 [Source:VGNC Symbol;Acc:VGNC:45944]	protein_coding
ENSCAFG00000001543	94.0595	1.47234	0.399891	3.81464	0.000136383	0.00429552	TNPO3	transportin 3 [Source:VGNC Symbol;Acc:VGNC:47696]	protein_coding
ENSCAFG00000001866	44.7269	1.46789	0.579052	2.99864	0.0027119	0.0364858		STEAP family member 1 [Source:NCBI gene;Acc:475222]	protein_coding
ENSCAFG00000016208	88.7935	1.46729	0.410999	3.37022	0.00075107	0.0144683	TBC1D1	TBC1 domain family member 1 [Source:VGNC Symbol;Acc:VGNC:47129]	protein_coding
ENSCAFG00000002926	55.009	1.46529	0.553361	3.59942	0.000318923	0.00790408	MOB1B	MOB kinase activator 1B [Source:VGNC Symbol;Acc:VGNC:43300]	protein_coding
ENSCAFG00000002014	25.7067	1.4652	0.532046	3.3901	0.000698683	0.013809	USP46	ubiquitin specific peptidase 46 [Source:VGNC Symbol;Acc:VGNC:51784]	protein_coding
ENSCAFG00000012105	87.3383	1.4645	0.414202	3.6747	0.000238129	0.00630266	GALNT2	polypeptide N-acetylgalactosaminyltransferase 2 [Source:VGNC Symbol;Acc:VGNC:41094]	protein_coding
ENSCAFG00000003824	20.3573	1.46438	0.544751	3.45013	0.00056031	0.0119027	MICAL1	microtubule associated monooxygenase, calponin and LIM domain containing 1 [Source:VGNC Symbol;Acc:VGNC:49758]	protein_coding
ENSCAFG00000031081	46.8241	1.45655	0.56243	4.2481	2.15587e-05	0.000944282	BHLHE41	basic helix-loop-helix family member e41 [Source:VGNC Symbol;Acc:VGNC:57419]	protein_coding
ENSCAFG00000015455	64.3217	1.45601	0.512138	3.07715	0.00208989	0.0299681	ECT2	epithelial cell transforming 2 [Source:VGNC Symbol;Acc:VGNC:40189]	protein_coding
ENSCAFG00000029119	18.1403	1.45512	0.553688	3.52292	0.000426819	0.00975125	ZNF510	zinc finger protein 510 [Source:VGNC Symbol;Acc:VGNC:48743]	protein_coding
ENSCAFG00000010744	40.1632	1.45343	0.531272	3.07326	0.00211734	0.0301117	NAV1	neuron navigator 1 [Source:VGNC Symbol;Acc:VGNC:43629]	protein_coding
ENSCAFG00000007593	117.011	1.45258	0.459015	3.43893	0.000584019	0.0122742	PAM	peptidylglycine alpha-amidating monooxygenase [Source:VGNC Symbol;Acc:VGNC:44250]	protein_coding
ENSCAFG00000010579	39.0565	1.45202	0.555637	3.61503	0.000300312	0.00757574	CHSY1	chondroitin sulfate synthase 1 [Source:VGNC Symbol;Acc:VGNC:39259]	protein_coding
ENSCAFG00000003278	23.2224	1.44477	0.559509	3.68022	0.000233035	0.00619187	CDCA8	cell division cycle associated 8 [Source:VGNC Symbol;Acc:VGNC:39017]	protein_coding
ENSCAFG00000019084	46.1362	1.44308	0.496229	2.94083	0.00327334	0.0416589	NDC1	NDC1 transmembrane nucleoporin [Source:VGNC Symbol;Acc:VGNC:43669]	protein_coding
ENSCAFG00000002967	78.289	1.44246	0.423339	3.50221	0.000461423	0.0104017	CYB5R4	cytochrome b5 reductase 4 [Source:VGNC Symbol;Acc:VGNC:49099]	protein_coding
ENSCAFG00000008990	64.6415	1.4415	0.446955	3.5425	0.000396346	0.00928019	OTULIN	OTU deubiquitinase with linear linkage specificity [Source:VGNC Symbol;Acc:VGNC:44192]	protein_coding
ENSCAFG00000011197	260.479	1.44069	0.319392	4.53393	5.78975e-06	0.000325388	MMP14	matrix metallopeptidase 14 [Source:VGNC Symbol;Acc:VGNC:43277]	protein_coding
ENSCAFG00000018575	22.0513	1.44058	0.538438	2.88616	0.00389971	0.0476969	EPB41L3	erythrocyte membrane protein band 4.1 like 3 [Source:VGNC Symbol;Acc:VGNC:40395]	protein_coding
ENSCAFG00000024809	21.0022	1.43955	0.574168	3.53142	0.000413331	0.00956651	TCFL5	transcription factor like 5 [Source:VGNC Symbol;Acc:VGNC:49660]	protein_coding
ENSCAFG00000003402	75.0396	1.43635	0.478635	3.46341	0.000533378	0.0115329	CAV2	caveolin 2 [Source:VGNC Symbol;Acc:VGNC:38752]	protein_coding
ENSCAFG00000009120	51.4944	1.4331	0.459543	3.38283	0.000717426	0.0140437	RIOX2	ribosomal oxygenase 2 [Source:VGNC Symbol;Acc:VGNC:45593]	protein_coding
ENSCAFG00000032570	24.0969	1.43193	0.543817	3.08693	0.00202237	0.029352	ZBTB6	zinc finger and BTB domain containing 6 [Source:VGNC Symbol;Acc:VGNC:48543]	protein_coding
ENSCAFG00000020329	48.7914	1.43087	0.562314	3.27336	0.00106279	0.0185354	SLC12A4	solute carrier family 12 member 4 [Source:VGNC Symbol;Acc:VGNC:46221]	protein_coding
ENSCAFG00000008236	36.628	1.4291	0.58188	4.41075	1.03012e-05	0.000516643		Rho GTPase activating protein 11A [Source:NCBI gene;Acc:487476]	protein_coding
ENSCAFG00000011913	165.621	1.42662	0.487887	3.59562	0.000323616	0.00792766	LAMB3	laminin subunit beta 3 [Source:VGNC Symbol;Acc:VGNC:42569]	protein_coding
ENSCAFG00000000738	75.9664	1.42528	0.444115	3.30561	0.000947711	0.0172009	EBAG9	estrogen receptor binding site associated, antigen, 9 [Source:VGNC Symbol;Acc:VGNC:40174]	protein_coding
ENSCAFG00000006100	123.533	1.42416	0.485166	3.39517	0.000685855	0.0137106	DUSP6	dual specificity phosphatase 6 [Source:VGNC Symbol;Acc:VGNC:40135]	protein_coding
ENSCAFG00000009056	40.2689	1.42187	0.54476	2.88215	0.00394971	0.0480311	ADAM28	ADAM metallopeptidase domain 28 [Source:VGNC Symbol;Acc:VGNC:37582]	protein_coding
ENSCAFG00000003510	670.317	1.42022	0.331905	4.41232	1.02268e-05	0.000515966	PTPRZ1	protein tyrosine phosphatase, receptor type Z1 [Source:VGNC Symbol;Acc:VGNC:54793]	protein_coding
ENSCAFG00000001228	114.529	1.4197	0.498319	4.21899	2.454e-05	0.00104	DENND3	DENN domain containing 3 [Source:VGNC Symbol;Acc:VGNC:39889]	protein_coding
ENSCAFG00000004360	131.082	1.41866	0.420122	3.79069	0.000150229	0.00447554	ACSS1	acyl-CoA synthetase short chain family member 1 [Source:VGNC Symbol;Acc:VGNC:52863]	protein_coding
ENSCAFG00000015287	90.5731	1.41387	0.436148	3.35531	0.000792768	0.0150661	PSMA3	proteasome subunit alpha 3 [Source:VGNC Symbol;Acc:VGNC:45090]	protein_coding
ENSCAFG00000001289	100.308	1.41178	0.433031	3.42884	0.000606163	0.0125313	LY6E	lymphocyte antigen 6 family member E [Source:VGNC Symbol;Acc:VGNC:42873]	protein_coding
ENSCAFG00000031807	37.3988	1.40704	0.465284	3.18474	0.00144883	0.0231268	ZNF146	zinc finger protein 146 [Source:VGNC Symbol;Acc:VGNC:48662]	protein_coding
ENSCAFG00000000548	24.609	1.40428	0.566474	3.28754	0.00101068	0.0178865			protein_coding
ENSCAFG00000014773	137.049	1.40182	0.509569	3.55349	0.000380157	0.00900059	HSPG2	heparan sulfate proteoglycan 2 [Source:VGNC Symbol;Acc:VGNC:41820]	protein_coding
ENSCAFG00000000638	213.918	1.3979	0.343255	4.0951	4.21994e-05	0.00167141	KLF10	Kruppel like factor 10 [Source:VGNC Symbol;Acc:VGNC:42431]	protein_coding
ENSCAFG00000003169	99.351	1.39061	0.383739	3.76137	0.000168987	0.00484622	CALD1	caldesmon 1 [Source:VGNC Symbol;Acc:VGNC:38666]	protein_coding
ENSCAFG00000004613	69.7717	1.39049	0.438805	3.33288	0.000859526	0.0159766	PLXND1	plexin D1 [Source:VGNC Symbol;Acc:VGNC:44726]	protein_coding
ENSCAFG00000001136	38.3055	1.38407	0.545208	2.93558	0.00332923	0.0421172	EPB41L2	erythrocyte membrane protein band 4.1 like 2 [Source:VGNC Symbol;Acc:VGNC:40394]	protein_coding
ENSCAFG00000032562	23.8912	1.38241	0.579246	3.73958	0.00018433	0.00517344	CFL2	cofilin 2 [Source:VGNC Symbol;Acc:VGNC:39177]	protein_coding
ENSCAFG00000000886	48.8227	1.38142	0.510759	3.49569	0.000472841	0.0106026	DSE	dermatan sulfate epimerase [Source:VGNC Symbol;Acc:VGNC:57341]	protein_coding
ENSCAFG00000018357	33.9765	1.38101	0.482732	3.51243	0.000444037	0.0100902	DRG2	developmentally regulated GTP binding protein 2 [Source:VGNC Symbol;Acc:VGNC:40098]	protein_coding
ENSCAFG00000030025	106.564	1.38026	0.475914	4.10472	4.04799e-05	0.00161843	FGL2	fibrinogen like 2 [Source:VGNC Symbol;Acc:VGNC:40865]	protein_coding
ENSCAFG00000024839	27.6466	1.37995	0.53816	2.88489	0.00391552	0.0478212	KIF21B	kinesin family member 21B [Source:VGNC Symbol;Acc:VGNC:42397]	protein_coding
ENSCAFG00000014860	32.52	1.37948	0.504538	2.9627	0.00304958	0.0397055	CASP4	caspase 4, apoptosis-related cysteine peptidase [Source:NCBI gene;Acc:403724]	protein_coding
ENSCAFG00000028553	159.532	1.37844	0.44518	3.4802	0.000501041	0.0109737	PDLIM1	PDZ and LIM domain 1 [Source:VGNC Symbol;Acc:VGNC:53007]	protein_coding
ENSCAFG00000011719	56.2109	1.37594	0.421983	3.45822	0.000543764	0.0116978	ZBED9	zinc finger BED-type containing 9 [Source:VGNC Symbol;Acc:VGNC:48518]	protein_coding
ENSCAFG00000011953	49.2443	1.37194	0.509004	2.94829	0.0031954	0.0410253	PARP15	poly(ADP-ribose) polymerase family member 15 [Source:VGNC Symbol;Acc:VGNC:53083]	protein_coding
ENSCAFG00000003243	124.574	1.37099	0.533266	3.19191	0.00141337	0.022732	ANLN	anillin actin binding protein [Source:VGNC Symbol;Acc:VGNC:37922]	protein_coding
ENSCAFG00000031382	135.745	1.36824	0.509433	3.48188	0.000497914	0.0109335	PMEPA1	prostate transmembrane protein, androgen induced 1 [Source:VGNC Symbol;Acc:VGNC:44731]	protein_coding
ENSCAFG00000012127	66.8757	1.36667	0.459479	3.10732	0.00188794	0.0280095	GMPR2	guanosine monophosphate reductase 2 [Source:VGNC Symbol;Acc:VGNC:41295]	protein_coding
ENSCAFG00000015002	132.96	1.36376	0.453265	3.46543	0.000529377	0.0114757	PRRX1	paired related homeobox 1 [Source:VGNC Symbol;Acc:VGNC:45061]	protein_coding
ENSCAFG00000007749	469.848	1.36234	0.32054	4.31985	1.56136e-05	0.000719243	MYOF	myoferlin [Source:VGNC Symbol;Acc:VGNC:43579]	protein_coding
ENSCAFG00000025524	66.9977	1.36087	0.452435	3.43846	0.000585038	0.0122742		signal regulatory protein alpha [Source:NCBI gene;Acc:609452]	protein_coding
ENSCAFG00000009360	130.012	1.35692	0.408117	3.40299	0.000666526	0.0135061	ANO6	anoctamin 6 [Source:VGNC Symbol;Acc:VGNC:37929]	protein_coding
ENSCAFG00000031738	42.5346	1.35627	0.504056	2.92752	0.00341678	0.0429683	COLGALT1	collagen beta(1-O)galactosyltransferase 1 [Source:VGNC Symbol;Acc:VGNC:54592]	protein_coding
ENSCAFG00000010595	33.3447	1.35512	0.564499	3.83195	0.000127132	0.00410127	RGS2	regulator of G protein signaling 2 [Source:VGNC Symbol;Acc:VGNC:45529]	protein_coding
ENSCAFG00000006607	179.389	1.35354	0.505339	3.15157	0.00162394	0.0250263	DPYSL3	dihydropyrimidinase like 3 [Source:VGNC Symbol;Acc:VGNC:40084]	protein_coding
ENSCAFG00000010971	22.0803	1.35222	0.562297	3.63716	0.000275661	0.00710184	SATB2	SATB homeobox 2 [Source:VGNC Symbol;Acc:VGNC:45876]	protein_coding
ENSCAFG00000023628	230.252	1.35162	0.406908	3.43204	0.000599069	0.0124149	NME1	non-metastatic cells 1, protein (NM23A) expressed in [Source:NCBI gene;Acc:480558]	protein_coding
ENSCAFG00000005904	28.38	1.34833	0.511161	3.25709	0.00112561	0.0192113	FEZ2	fasciculation and elongation protein zeta 2 [Source:VGNC Symbol;Acc:VGNC:40828]	protein_coding
ENSCAFG00000013918	69.3202	1.34693	0.520848	3.68803	0.000225994	0.00602367	SLC2A3	solute carrier family 2 member 3 [Source:NCBI gene;Acc:403997]	protein_coding
ENSCAFG00000008265	248.321	1.34484	0.382333	3.62528	0.000288653	0.00736935	HK2	hexokinase 2 [Source:VGNC Symbol;Acc:VGNC:41699]	protein_coding
ENSCAFG00000004052	27.9648	1.34329	0.543713	3.16709	0.00153974	0.0242581	MCM2	minichromosome maintenance complex component 2 [Source:VGNC Symbol;Acc:VGNC:43081]	protein_coding
ENSCAFG00000015963	22.3605	1.3423	0.548118	3.11261	0.0018544	0.0277212	FADS3	fatty acid desaturase 3 [Source:VGNC Symbol;Acc:VGNC:40565]	protein_coding
ENSCAFG00000005519	79.0108	1.33553	0.398588	3.48862	0.000485515	0.0107729	WDR37	WD repeat domain 37 [Source:VGNC Symbol;Acc:VGNC:48364]	protein_coding
ENSCAFG00000006538	159.863	1.33374	0.406295	3.45545	0.000549373	0.0117588	HSPH1	heat shock protein family H (Hsp110) member 1 [Source:NCBI gene;Acc:477322]	protein_coding
ENSCAFG00000006458	41.0064	1.33362	0.523909	3.156	0.00159946	0.0247391	RASA3	RAS p21 protein activator 3 [Source:VGNC Symbol;Acc:VGNC:45361]	protein_coding
ENSCAFG00000016677	56.9214	1.3336	0.548663	3.3018	0.000960661	0.0173246	NCAPG	non-SMC condensin I complex subunit G [Source:VGNC Symbol;Acc:VGNC:43641]	protein_coding
ENSCAFG00000007240	52.3657	1.33348	0.485891	2.9351	0.00333443	0.0421201	IPO11	importin 11 [Source:VGNC Symbol;Acc:VGNC:49760]	protein_coding
ENSCAFG00000010045	144.052	1.33238	0.386092	3.59991	0.000318329	0.00790408	HMGN1	high mobility group nucleosome binding domain 1 [Source:VGNC Symbol;Acc:VGNC:54953]	protein_coding
ENSCAFG00000015861	105.695	1.33188	0.479486	3.11931	0.00181273	0.0271461	PRXL2A	peroxiredoxin like 2A [Source:VGNC Symbol;Acc:VGNC:40660]	protein_coding
ENSCAFG00000025192	37.7507	1.32917	0.483174	3.1719	0.00151443	0.0239484	CASP8	caspase 8 [Source:VGNC Symbol;Acc:VGNC:38736]	protein_coding
ENSCAFG00000030412	74.5373	1.31975	0.493759	2.86663	0.00414873	0.0498789	BCL2L11	BCL2 like 11 [Source:VGNC Symbol;Acc:VGNC:54922]	protein_coding
ENSCAFG00000007489	19.9707	1.31746	0.582836	3.16077	0.00157355	0.0245072	RILPL2	Rab interacting lysosomal protein like 2 [Source:VGNC Symbol;Acc:VGNC:45578]	protein_coding
ENSCAFG00000007219	130.58	1.31631	0.413867	3.321	0.000896947	0.0164914	ASXL1	ASXL transcriptional regulator 1 [Source:VGNC Symbol;Acc:VGNC:38196]	protein_coding
ENSCAFG00000030763	39.9508	1.31513	0.4639	3.12841	0.00175756	0.0264602	FAM210B	family with sequence similarity 210 member B [Source:VGNC Symbol;Acc:VGNC:40658]	protein_coding
ENSCAFG00000029553	143.981	1.31414	0.583426	3.42625	0.000611969	0.0125899		serum amyloid A protein-like [Source:NCBI gene;Acc:102155886]	protein_coding
ENSCAFG00000014800	47.8641	1.31337	0.492231	3.23469	0.00121775	0.0203582	EID1	EP300 interacting inhibitor of differentiation 1 [Source:VGNC Symbol;Acc:VGNC:40252]	protein_coding
ENSCAFG00000008404	537.127	1.3128	0.446731	3.1413	0.00168201	0.0256599	CLU	clusterin [Source:VGNC Symbol;Acc:VGNC:39369]	protein_coding
ENSCAFG00000016245	47.3892	1.30757	0.532864	3.10273	0.00191747	0.0283237		adhesion G protein-coupled receptor E2-like [Source:NCBI gene;Acc:484897]	protein_coding
ENSCAFG00000023107	219.299	1.30649	0.462792	2.94709	0.0032078	0.0410253	OAS2	2'-5'-oligoadenylate synthetase 2 [Source:VGNC Symbol;Acc:VGNC:44087]	protein_coding
ENSCAFG00000000105	85.942	1.30352	0.42601	3.36937	0.000753411	0.0144805	MALT1	MALT1 paracaspase [Source:VGNC Symbol;Acc:VGNC:42936]	protein_coding
ENSCAFG00000001056	232.397	1.30302	0.443252	3.41456	0.000638841	0.0130164	SQLE	squalene epoxidase [Source:VGNC Symbol;Acc:VGNC:46786]	protein_coding
ENSCAFG00000001829	58.7572	1.30157	0.42144	3.30445	0.000951624	0.017235	SRF	serum response factor [Source:VGNC Symbol;Acc:VGNC:46799]	protein_coding
ENSCAFG00000014960	39.1242	1.29592	0.580263	2.92273	0.00346973	0.0434623	ATP8B4	ATPase phospholipid transporting 8B4 (putative) [Source:NCBI gene;Acc:487549]	protein_coding
ENSCAFG00000019627	71.2234	1.29549	0.412982	3.37246	0.000745002	0.01445	MPP1	membrane palmitoylated protein 1 [Source:VGNC Symbol;Acc:VGNC:43342]	protein_coding
ENSCAFG00000003106	118.5	1.29477	0.394328	3.38528	0.000711056	0.0139512	EHBP1	EH domain binding protein 1 [Source:VGNC Symbol;Acc:VGNC:40244]	protein_coding
ENSCAFG00000007497	77.8258	1.29405	0.535627	3.16001	0.00157766	0.0245072	KIF11	kinesin family member 11 [Source:VGNC Symbol;Acc:VGNC:42379]	protein_coding
ENSCAFG00000002175	149.659	1.29181	0.41828	3.12918	0.00175296	0.0264379	EXOC1	exocyst complex component 1 [Source:VGNC Symbol;Acc:VGNC:51770]	protein_coding
ENSCAFG00000024540	93.0133	1.29132	0.590648	3.85539	0.000115546	0.00382564	GBP5	guanylate binding protein 5 [Source:NCBI gene;Acc:490170]	protein_coding
ENSCAFG00000002796	88.2793	1.29116	0.454292	2.94252	0.00325549	0.041494	CCDC88A	coiled-coil domain containing 88A [Source:VGNC Symbol;Acc:VGNC:38867]	protein_coding
ENSCAFG00000020225	38.3915	1.28819	0.452035	3.28056	0.00103602	0.0182184	NEK6	NIMA related kinase 6 [Source:VGNC Symbol;Acc:VGNC:43733]	protein_coding
ENSCAFG00000009336	71.0312	1.28778	0.534715	2.96186	0.00305787	0.0397523	MYBL2	MYB proto-oncogene like 2 [Source:VGNC Symbol;Acc:VGNC:43521]	protein_coding
ENSCAFG00000016394	27.3226	1.28702	0.539984	3.26565	0.00109214	0.0188918	PLEK2	pleckstrin 2 [Source:VGNC Symbol;Acc:VGNC:51670]	protein_coding
ENSCAFG00000003307	184.462	1.28686	0.3996	3.35855	0.00078352	0.0149575	DOCK4	dedicator of cytokinesis 4 [Source:VGNC Symbol;Acc:VGNC:40048]	protein_coding
ENSCAFG00000005143	74.1807	1.28551	0.487759	3.00111	0.00268995	0.0364218	MCM6	minichromosome maintenance complex component 6 [Source:VGNC Symbol;Acc:VGNC:43086]	protein_coding
ENSCAFG00000025213	220.393	1.28537	0.407547	3.29122	0.000997556	0.0177632	FAM111B	family with sequence similarity 111 member B [Source:VGNC Symbol;Acc:VGNC:40579]	protein_coding
ENSCAFG00000000671	896.281	1.28455	0.439703	3.09941	0.00193906	0.0284859	SOD2	superoxide dismutase 2 [Source:VGNC Symbol;Acc:VGNC:53988]	protein_coding
ENSCAFG00000031902	49.8336	1.28298	0.494936	3.0214	0.00251613	0.0345092	IMP4	IMP4, U3 small nucleolar ribonucleoprotein, homolog (yeast) [Source:NCBI gene;Acc:477350]	protein_coding
ENSCAFG00000008780	110.081	1.2812	0.472088	2.9784	0.00289761	0.0384955	GMPS	Canis lupus familiaris guanine monophosphate synthase (GMPS), mRNA. [Source:RefSeq mRNA;Acc:NM_001313780]	protein_coding
ENSCAFG00000015349	167.415	1.27653	0.33397	3.90685	9.35057e-05	0.00318295	FNDC3B	fibronectin type III domain containing 3B [Source:VGNC Symbol;Acc:VGNC:40929]	protein_coding
ENSCAFG00000013726	58.3753	1.2714	0.498481	3.30044	0.000965333	0.0173351	SLC25A16	solute carrier family 25 member 16 [Source:VGNC Symbol;Acc:VGNC:46295]	protein_coding
ENSCAFG00000031869	10.2753	1.27028	0.586919	2.99917	0.00270717	0.0364801		chemokine (C-C motif) ligand 23 [Source:NCBI gene;Acc:480602]	protein_coding
ENSCAFG00000008081	111.251	1.26983	0.444401	2.96642	0.00301287	0.0393484	TNPO1	transportin 1 [Source:VGNC Symbol;Acc:VGNC:47694]	protein_coding
ENSCAFG00000002140	191.421	1.26721	0.365528	3.4863	0.000489758	0.0108104	CLOCK	clock circadian regulator [Source:VGNC Symbol;Acc:VGNC:39353]	protein_coding
ENSCAFG00000002565	32.8961	1.26676	0.530696	2.96814	0.0029961	0.0392504	TEX10	testis expressed 10 [Source:VGNC Symbol;Acc:VGNC:47263]	protein_coding
ENSCAFG00000002034	189.198	1.26418	0.389506	3.35179	0.000802898	0.0151905	FIP1L1	factor interacting with PAPOLA and CPSF1 [Source:VGNC Symbol;Acc:VGNC:40883]	protein_coding
ENSCAFG00000014559	97.537	1.26239	0.439338	3.02363	0.00249759	0.0343661	NIN	ninein [Source:VGNC Symbol;Acc:VGNC:43810]	protein_coding
ENSCAFG00000011479	29.4857	1.26192	0.562626	3.40119	0.000670929	0.0135061	POLQ	DNA polymerase theta [Source:HGNC Symbol;Acc:HGNC:9186]	protein_coding
ENSCAFG00000002244	310.267	1.25983	0.332751	3.81383	0.000136832	0.00429552	SRP72	signal recognition particle 72 [Source:VGNC Symbol;Acc:VGNC:46809]	protein_coding
ENSCAFG00000029298	179.079	1.25907	0.414045	3.21309	0.00131315	0.0215528	GGTA1P	glycoprotein, alpha-galactosyltransferase 1 pseudogene [Source:NCBI gene;Acc:491357]	protein_coding
ENSCAFG00000001899	39.9622	1.25538	0.558242	2.93692	0.00331493	0.041999	COMMD8	COMM domain containing 8 [Source:VGNC Symbol;Acc:VGNC:39498]	protein_coding
ENSCAFG00000014816	54.8403	1.25309	0.407073	3.34349	0.00082733	0.0155487	CNOT9	CCR4-NOT transcription complex subunit 9 [Source:VGNC Symbol;Acc:VGNC:39420]	protein_coding
ENSCAFG00000030509	16.0633	1.25007	0.590631	3.75479	0.000173488	0.00491799			protein_coding
ENSCAFG00000002634	34.1674	1.24432	0.525166	3.19242	0.00141085	0.022732	SOCS5	suppressor of cytokine signaling 5 [Source:VGNC Symbol;Acc:VGNC:46652]	protein_coding
ENSCAFG00000030544	41.4182	1.24213	0.522574	3.63176	0.000281493	0.0072301	PJA1	praja ring finger ubiquitin ligase 1 [Source:VGNC Symbol;Acc:VGNC:54180]	protein_coding
ENSCAFG00000031583	57.444	1.24022	0.429181	2.93819	0.00330131	0.0418891		uncharacterized LOC100856617 [Source:NCBI gene;Acc:100856617]	protein_coding
ENSCAFG00000002765	410.715	1.23827	0.396585	3.14695	0.00164983	0.0253793	UBA6	ubiquitin like modifier activating enzyme 6 [Source:VGNC Symbol;Acc:VGNC:48040]	protein_coding
ENSCAFG00000017503	119.087	1.23795	0.375805	3.43271	0.000597591	0.0124147			protein_coding
ENSCAFG00000024320	33.7228	1.23481	0.54288	3.20087	0.00137013	0.0222475	FXYD5	FXYD domain containing ion transport regulator 5 [Source:VGNC Symbol;Acc:VGNC:41023]	protein_coding
ENSCAFG00000001972	705.086	1.23481	0.321938	3.80206	0.000143496	0.0043594	FRYL	FRY like transcription coactivator [Source:VGNC Symbol;Acc:VGNC:40989]	protein_coding
ENSCAFG00000001903	313.383	1.23032	0.397133	3.13002	0.00174796	0.0264379	ATP10D	ATPase phospholipid transporting 10D (putative) [Source:VGNC Symbol;Acc:VGNC:55155]	protein_coding
ENSCAFG00000018036	1889.01	1.22851	0.302203	4.06862	4.72931e-05	0.00181785	HSP90AA1	heat shock protein 90 alpha family class A member 1 [Source:VGNC Symbol;Acc:VGNC:50532]	protein_coding
ENSCAFG00000007103	97.2564	1.22761	0.396965	3.33119	0.000864749	0.0160385	ANAPC1	anaphase promoting complex subunit 1 [Source:VGNC Symbol;Acc:VGNC:37844]	protein_coding
ENSCAFG00000017535	42.1092	1.22195	0.580196	3.6741	0.000238692	0.00630266	KIF23	kinesin family member 23 [Source:NCBI gene;Acc:478355]	protein_coding
ENSCAFG00000015054	254.059	1.21921	0.587553	3.79905	0.00014525	0.00439693	MMP1	matrix metallopeptidase 1 [Source:VGNC Symbol;Acc:VGNC:43273]	protein_coding
ENSCAFG00000014320	56.6636	1.21206	0.40487	3.09939	0.00193917	0.0284859	THOC3	THO complex 3 [Source:VGNC Symbol;Acc:VGNC:47350]	protein_coding
ENSCAFG00000010892	65.9013	1.20973	0.454479	3.01312	0.00258577	0.03535	KCTD10	potassium channel tetramerization domain containing 10 [Source:VGNC Symbol;Acc:VGNC:42300]	protein_coding
ENSCAFG00000008339	112.513	1.20917	0.336207	3.59324	0.000326591	0.00793177	ALDH18A1	aldehyde dehydrogenase 18 family member A1 [Source:VGNC Symbol;Acc:VGNC:37781]	protein_coding
ENSCAFG00000007034	79.0928	1.20587	0.496292	3.50278	0.000460422	0.0104017	LYN	LYN proto-oncogene, Src family tyrosine kinase [Source:VGNC Symbol;Acc:VGNC:42882]	protein_coding
ENSCAFG00000007539	94.8808	1.20367	0.542759	3.33482	0.000853551	0.0159004	ADM	adrenomedullin [Source:VGNC Symbol;Acc:VGNC:37660]	protein_coding
ENSCAFG00000000822	477.772	1.20319	0.372519	3.22404	0.00126394	0.0208833	RAD21	RAD21 cohesin complex component [Source:VGNC Symbol;Acc:VGNC:45313]	protein_coding
ENSCAFG00000018420	297.381	1.19821	0.347627	3.37959	0.000725946	0.0141451	SMCHD1	structural maintenance of chromosomes flexible hinge domain containing 1 [Source:VGNC Symbol;Acc:VGNC:46548]	protein_coding
ENSCAFG00000002918	498.497	1.19709	0.315083	3.82102	0.0001329	0.00421895	RUFY3	RUN and FYVE domain containing 3 [Source:VGNC Symbol;Acc:VGNC:45805]	protein_coding
ENSCAFG00000019767	98.5197	1.19352	0.393087	3.16174	0.00156832	0.0244808	REXO4	REX4 homolog, 3'-5' exonuclease [Source:VGNC Symbol;Acc:VGNC:45491]	protein_coding
ENSCAFG00000009798	26.1344	1.18947	0.534946	2.91337	0.00357553	0.0445025			protein_coding
ENSCAFG00000004374	172.68	1.18557	0.430736	2.91056	0.0036078	0.0446419	SOX9	SRY-box 9 [Source:VGNC Symbol;Acc:VGNC:46684]	protein_coding
ENSCAFG00000009020	49.4842	1.18546	0.48865	2.89298	0.00381603	0.0469444	ARL13B	ADP ribosylation factor like GTPase 13B [Source:VGNC Symbol;Acc:VGNC:38106]	protein_coding
ENSCAFG00000001540	48.3592	1.17659	0.538229	2.97111	0.00296724	0.0389324		WD repeat domain 97 [Source:NCBI gene;Acc:482088]	protein_coding
ENSCAFG00000006680	176.348	1.17368	0.455846	3.16447	0.00155368	0.024342	LRIG1	leucine rich repeats and immunoglobulin like domains 1 [Source:VGNC Symbol;Acc:VGNC:42767]	protein_coding
ENSCAFG00000017085	74.526	1.17265	0.41219	3.12957	0.00175063	0.0264379	RAD23A	RAD23 homolog A, nucleotide excision repair protein [Source:VGNC Symbol;Acc:VGNC:45315]	protein_coding
ENSCAFG00000012448	161.952	1.17171	0.400579	3.02616	0.00247682	0.0341359	NOP58	NOP58 ribonucleoprotein [Source:VGNC Symbol;Acc:VGNC:43892]	protein_coding
ENSCAFG00000001595	28.2068	1.16333	0.547106	3.59349	0.00032628	0.00793177	ADCK5	aarF domain containing kinase 5 [Source:VGNC Symbol;Acc:VGNC:37617]	protein_coding
ENSCAFG00000003535	61.404	1.16191	0.546292	3.2461	0.00116998	0.0198335	GLI3	GLI family zinc finger 3 [Source:VGNC Symbol;Acc:VGNC:41258]	protein_coding
ENSCAFG00000014548	52.8661	1.16069	0.57626	2.92824	0.00340891	0.042933	FBN1	fibrillin 1 [Source:VGNC Symbol;Acc:VGNC:40754]	protein_coding
ENSCAFG00000010253	41.7798	1.16045	0.56054	3.03138	0.00243439	0.0336057	CIP2A	cell proliferation regulating inhibitor of protein phosphatase 2A [Source:VGNC Symbol;Acc:VGNC:39277]	protein_coding
ENSCAFG00000018333	79.3921	1.15501	0.404624	3.08231	0.00205398	0.0296003	INF2	inverted formin, FH2 and WH2 domain containing [Source:NCBI gene;Acc:490877]	protein_coding
ENSCAFG00000030528	40.2965	1.15124	0.550774	3.50139	0.000462845	0.010406	CHRAC1	chromatin accessibility complex subunit 1 [Source:VGNC Symbol;Acc:VGNC:51767]	protein_coding
ENSCAFG00000005624	21.4424	1.14557	0.563782	3.44807	0.000564614	0.0119642	DIP2C	disco interacting protein 2 homolog C [Source:VGNC Symbol;Acc:VGNC:49864]	protein_coding
ENSCAFG00000006051	114.792	1.1396	0.378339	3.09033	0.00199934	0.029218	EIF2AK2	eukaryotic translation initiation factor 2 alpha kinase 2 [Source:VGNC Symbol;Acc:VGNC:40257]	protein_coding
ENSCAFG00000016339	17.3019	1.1354	0.567553	3.80516	0.000141713	0.00434794	MIEN1	migration and invasion enhancer 1 [Source:VGNC Symbol;Acc:VGNC:43228]	protein_coding
ENSCAFG00000011179	260.393	1.1349	0.357177	3.28294	0.00102729	0.0181025	FAM20C	FAM20C, golgi associated secretory pathway kinase [Source:VGNC Symbol;Acc:VGNC:40656]	protein_coding
ENSCAFG00000015133	53.768	1.13355	0.457875	2.92624	0.00343088	0.0430816	SMURF1	SMAD specific E3 ubiquitin protein ligase 1 [Source:VGNC Symbol;Acc:VGNC:46580]	protein_coding
ENSCAFG00000010955	153.32	1.13169	0.591726	3.79485	0.000147736	0.00444045	PTHLH	parathyroid hormone like hormone [Source:VGNC Symbol;Acc:VGNC:45157]	protein_coding
ENSCAFG00000023594	11.3723	1.13128	0.591673	3.18658	0.00143964	0.0230234	CSRP2	cysteine and glycine rich protein 2 [Source:NCBI gene;Acc:475409]	protein_coding
ENSCAFG00000029759	14.8931	1.13086	0.579253	3.02282	0.00250434	0.0344032		histone H2A type 1 [Source:NCBI gene;Acc:488297]	protein_coding
ENSCAFG00000009431	27.0538	1.13032	0.551763	2.91492	0.0035578	0.044347	E2F8	E2F transcription factor 8 [Source:VGNC Symbol;Acc:VGNC:40170]	protein_coding
ENSCAFG00000010949	25.5159	1.12229	0.557389	3.33515	0.000852539	0.0159004	SLC37A2	solute carrier family 37 member 2 [Source:VGNC Symbol;Acc:VGNC:46387]	protein_coding
ENSCAFG00000002993	66.354	1.11632	0.38604	3.03566	0.0024001	0.0333589	SMAP2	small ArfGAP2 [Source:VGNC Symbol;Acc:VGNC:54223]	protein_coding
ENSCAFG00000017906	609.944	1.11621	0.349921	2.94732	0.00320545	0.0410253	WARS	tryptophanyl-tRNA synthetase [Source:VGNC Symbol;Acc:VGNC:48331]	protein_coding
ENSCAFG00000000974	119.728	1.11335	0.379352	3.03772	0.00238376	0.0333454	DERL1	derlin 1 [Source:VGNC Symbol;Acc:VGNC:39902]	protein_coding
ENSCAFG00000000064	224.803	1.11241	0.435225	3.08207	0.00205568	0.0296003	CD63	CD63 molecule [Source:VGNC Symbol;Acc:VGNC:38967]	protein_coding
ENSCAFG00000014018	32.3149	1.11208	0.542945	3.09063	0.00199731	0.029218	FKBP3	FKBP prolyl isomerase 3 [Source:VGNC Symbol;Acc:VGNC:50526]	protein_coding
ENSCAFG00000014597	396.421	1.11195	0.319074	3.4199	0.000626442	0.0128254	ITGAV	integrin subunit alpha V [Source:VGNC Symbol;Acc:VGNC:42134]	protein_coding
ENSCAFG00000007431	100.271	1.10972	0.421976	2.98733	0.00281423	0.0375644	FER	FER tyrosine kinase [Source:VGNC Symbol;Acc:VGNC:40818]	protein_coding
ENSCAFG00000030884	55.807	1.10832	0.492009	2.98007	0.00288185	0.0383462	APOPT1	apoptogenic 1, mitochondrial [Source:VGNC Symbol;Acc:VGNC:53488]	protein_coding
ENSCAFG00000010539	16.6664	1.10123	0.563749	3.0096	0.00261594	0.0356474		cystathionine-beta-synthase [Source:NCBI gene;Acc:611071]	protein_coding
ENSCAFG00000016856	85.5161	1.09351	0.413623	2.93953	0.00328706	0.0417708	STK10	serine/threonine kinase 10 [Source:VGNC Symbol;Acc:VGNC:46904]	protein_coding
ENSCAFG00000016572	92.3493	1.09221	0.411162	2.88383	0.00392869	0.0478442	SLC39A9	solute carrier family 39 member 9 [Source:VGNC Symbol;Acc:VGNC:46408]	protein_coding
ENSCAFG00000002163	20.2726	1.08381	0.590519	3.27722	0.00104833	0.0183209	ROR2	receptor tyrosine kinase like orphan receptor 2 [Source:VGNC Symbol;Acc:VGNC:45694]	protein_coding
ENSCAFG00000009214	77.6145	1.07948	0.374341	2.95439	0.00313286	0.0403557	DCBLD2	discoidin, CUB and LCCL domain containing 2 [Source:VGNC Symbol;Acc:VGNC:39798]	protein_coding
ENSCAFG00000001845	38.9776	1.07915	0.493194	3.83272	0.000126735	0.00410127	DBF4	DBF4 zinc finger [Source:VGNC Symbol;Acc:VGNC:39780]	protein_coding
ENSCAFG00000001301	93.2667	1.07413	0.452775	2.8759	0.00402881	0.0487136	GSDMD	gasdermin D [Source:VGNC Symbol;Acc:VGNC:41526]	protein_coding
ENSCAFG00000020432	229.654	1.06645	0.367257	3.0061	0.00264624	0.0359448	WLS	wntless Wnt ligand secretion mediator [Source:VGNC Symbol;Acc:VGNC:48417]	protein_coding
ENSCAFG00000010865	196.863	1.06534	0.36097	2.94524	0.00322699	0.0411928		heat shock protein family D (Hsp60) member 1 [Source:NCBI gene;Acc:478854]	protein_coding
ENSCAFG00000030537	29.2026	1.05663	0.58505	4.2509	2.12911e-05	0.000939914	HSPB8	heat shock protein family B (small) member 8 [Source:VGNC Symbol;Acc:VGNC:52935]	protein_coding
ENSCAFG00000002751	258.109	1.03911	0.320767	3.35106	0.000805032	0.015197	CENPC	centromere protein C [Source:VGNC Symbol;Acc:VGNC:39102]	protein_coding
ENSCAFG00000010617	216.592	1.03306	0.577547	3.77032	0.000163039	0.00471645	ALDH1A3	aldehyde dehydrogenase 1 family member A3 [Source:VGNC Symbol;Acc:VGNC:37784]	protein_coding
ENSCAFG00000015827	261.825	1.0269	0.365713	2.94697	0.00320903	0.0410253	PFN1	profilin 1 [Source:VGNC Symbol;Acc:VGNC:53432]	protein_coding
ENSCAFG00000005718	33.5957	1.0096	0.583924	3.71872	0.000200235	0.0055102	E2F7	E2F transcription factor 7 [Source:VGNC Symbol;Acc:VGNC:40169]	protein_coding
ENSCAFG00000028568	288.721	-1.00048	0.431215	-3.07516	0.0021039	0.0300719	JCHAIN	joining chain of multimeric IgA and IgM [Source:VGNC Symbol;Acc:VGNC:42184]	protein_coding
ENSCAFG00000012806	447.892	-1.00107	0.342717	-3.07332	0.0021169	0.0301117	MPZL2	myelin protein zero like 2 [Source:VGNC Symbol;Acc:VGNC:43355]	protein_coding
ENSCAFG00000029187	365.076	-1.00522	0.32596	-3.22791	0.001247	0.0206841	RHOV	ras homolog family member V [Source:VGNC Symbol;Acc:VGNC:45566]	protein_coding
ENSCAFG00000003578	434.322	-1.00988	0.305063	-3.30117	0.000962825	0.0173268	EPHA1	EPH receptor A1 [Source:VGNC Symbol;Acc:VGNC:40404]	protein_coding
ENSCAFG00000008972	159.893	-1.01002	0.337107	-3.03513	0.00240431	0.0333589		p21 (RAC1) activated kinase 6 [Source:NCBI gene;Acc:100856038]	protein_coding
ENSCAFG00000003314	240.274	-1.02161	0.337792	-3.06665	0.00216475	0.0307344	ANXA4	annexin A4 [Source:VGNC Symbol;Acc:VGNC:37941]	protein_coding
ENSCAFG00000008986	137.017	-1.02645	0.490248	-3.11041	0.00186828	0.0278795	RASAL1	RAS protein activator like 1 [Source:VGNC Symbol;Acc:VGNC:52961]	protein_coding
ENSCAFG00000010483	123.779	-1.02651	0.344356	-3.18983	0.00142355	0.0228523	STN1	STN1, CST complex subunit [Source:VGNC Symbol;Acc:VGNC:46930]	protein_coding
ENSCAFG00000016180	666.277	-1.02749	0.326304	-3.25648	0.00112803	0.0192113	KLF3	Kruppel like factor 3 [Source:VGNC Symbol;Acc:VGNC:42436]	protein_coding
ENSCAFG00000009333	60.6284	-1.03095	0.578016	-2.88037	0.00397208	0.048165	CES1	carboxylesterase 1 [Source:VGNC Symbol;Acc:VGNC:52121]	protein_coding
ENSCAFG00000008413	236.963	-1.03412	0.339356	-3.10975	0.00187246	0.0278928	EPB41L1	erythrocyte membrane protein band 4.1 like 1 [Source:VGNC Symbol;Acc:VGNC:40393]	protein_coding
ENSCAFG00000006721	54.5354	-1.03426	0.546359	-2.95871	0.00308928	0.0399909	RIMBP2	RIMS binding protein 2 [Source:VGNC Symbol;Acc:VGNC:45579]	protein_coding
ENSCAFG00000008019	528.466	-1.03782	0.35334	-3.10707	0.00188954	0.0280095	SH3D19	SH3 domain containing 19 [Source:VGNC Symbol;Acc:VGNC:46122]	protein_coding
ENSCAFG00000018245	275.359	-1.04228	0.382587	-2.88713	0.00388778	0.0476886	FAM83G	family with sequence similarity 83 member G [Source:VGNC Symbol;Acc:VGNC:40704]	protein_coding
ENSCAFG00000009117	569.782	-1.04363	0.344226	-3.12605	0.00177174	0.0266264		crystallin beta-gamma domain containing 3 [Source:NCBI gene;Acc:478532]	protein_coding
ENSCAFG00000017344	635.299	-1.04617	0.327064	-3.2563	0.00112874	0.0192113	CLINT1	clathrin interactor 1 [Source:VGNC Symbol;Acc:VGNC:39342]	protein_coding
ENSCAFG00000011529	242.224	-1.0471	0.377517	-2.92258	0.00347145	0.0434623	AP1G2	adaptor related protein complex 1 subunit gamma 2 [Source:VGNC Symbol;Acc:VGNC:37953]	protein_coding
ENSCAFG00000000860	1446.05	-1.04861	0.32329	-3.37416	0.000740403	0.0143937	AFDN	afadin, adherens junction formation factor [Source:VGNC Symbol;Acc:VGNC:37685]	protein_coding
ENSCAFG00000001622	31.6103	-1.05636	0.527659	-2.95596	0.00311701	0.0402127	TAF8	TATA-box binding protein associated factor 8 [Source:VGNC Symbol;Acc:VGNC:47089]	protein_coding
ENSCAFG00000010201	24.2726	-1.0575	0.559747	-3.42696	0.000610384	0.0125879	MFSD13A	major facilitator superfamily domain containing 13A [Source:VGNC Symbol;Acc:VGNC:43199]	protein_coding
ENSCAFG00000013650	147.06	-1.05827	0.324244	-3.29762	0.000975064	0.0174475	CTTNBP2NL	CTTNBP2 N-terminal like [Source:VGNC Symbol;Acc:VGNC:39720]	protein_coding
ENSCAFG00000010397	43.9863	-1.05979	0.5068	-2.87959	0.00398194	0.0482156	IRS1	insulin receptor substrate 1 [Source:VGNC Symbol;Acc:VGNC:54317]	protein_coding
ENSCAFG00000004728	27.2414	-1.0604	0.527562	-2.94994	0.00317834	0.0408795	FRMD4A	FERM domain containing 4A [Source:VGNC Symbol;Acc:VGNC:40980]	protein_coding
ENSCAFG00000001718	19.2302	-1.06833	0.589487	-3.03946	0.00237005	0.0333144	LRRC4	leucine rich repeat containing 4 [Source:VGNC Symbol;Acc:VGNC:42797]	protein_coding
ENSCAFG00000014993	432.999	-1.07615	0.351616	-3.19867	0.00138061	0.0223749	FGFR3	fibroblast growth factor receptor 3 [Source:VGNC Symbol;Acc:VGNC:40860]	protein_coding
ENSCAFG00000017163	120.113	-1.08641	0.428466	-2.89031	0.00384858	0.0472761	PRDX2	peroxiredoxin 2 [Source:VGNC Symbol;Acc:VGNC:44951]	protein_coding
ENSCAFG00000024908	417.405	-1.08651	0.587388	-5.4396	5.34004e-08	6.46602e-06	PLA2G4E	phospholipase A2 group IVE [Source:VGNC Symbol;Acc:VGNC:44628]	protein_coding
ENSCAFG00000029470	11470.4	-1.08935	0.366001	-3.36018	0.000778909	0.014903			protein_coding
ENSCAFG00000002123	167.131	-1.10053	0.409984	-3.01711	0.00255201	0.0349448	PON2	paraoxonase 2 [Source:VGNC Symbol;Acc:VGNC:44813]	protein_coding
ENSCAFG00000000833	51.1231	-1.10358	0.550029	-3.34083	0.000835289	0.0156289	SAMD12	sterile alpha motif domain containing 12 [Source:VGNC Symbol;Acc:VGNC:49882]	protein_coding
ENSCAFG00000003300	29.4118	-1.10477	0.552166	-3.55843	0.000373083	0.00888099	RNF144A	ring finger protein 144A [Source:VGNC Symbol;Acc:VGNC:45635]	protein_coding
ENSCAFG00000003700	44.7963	-1.10996	0.567311	-3.40113	0.000671072	0.0135061	MAML3	mastermind like transcriptional coactivator 3 [Source:VGNC Symbol;Acc:VGNC:50422]	protein_coding
ENSCAFG00000030205	208.557	-1.11017	0.358223	-3.23691	0.0012083	0.0202803	KCTD1	potassium channel tetramerization domain containing 1 [Source:VGNC Symbol;Acc:VGNC:55750]	protein_coding
ENSCAFG00000031582	1187.52	-1.11172	0.37991	-3.38121	0.000721661	0.014094	EHF	ETS homologous factor [Source:VGNC Symbol;Acc:VGNC:40249]	protein_coding
ENSCAFG00000008844	176.055	-1.11451	0.403087	-3.08464	0.00203796	0.0294774	KLHL2	kelch like family member 2 [Source:VGNC Symbol;Acc:VGNC:42454]	protein_coding
ENSCAFG00000017557	2705.55	-1.11459	0.395796	-3.23533	0.00121502	0.0203527	S100A8	S100 calcium binding protein A8 [Source:VGNC Symbol;Acc:VGNC:45833]	protein_coding
ENSCAFG00000017715	211.899	-1.11657	0.360773	-3.08945	0.0020053	0.0292546	SLC44A2	solute carrier family 44 member 2 [Source:VGNC Symbol;Acc:VGNC:46418]	protein_coding
ENSCAFG00000029826	413.244	-1.11766	0.400641	-3.27928	0.00104073	0.0182635	DUSP1	dual specificity phosphatase 1 [Source:VGNC Symbol;Acc:VGNC:51892]	protein_coding
ENSCAFG00000006421	37.7247	-1.13775	0.555802	-3.10081	0.00192989	0.0284482	GAS6	growth arrest specific 6 [Source:VGNC Symbol;Acc:VGNC:41118]	protein_coding
ENSCAFG00000016874	25.0035	-1.14264	0.571432	-3.54326	0.000395205	0.00927912		discs large MAGUK scaffold protein 3 [Source:NCBI gene;Acc:491942]	protein_coding
ENSCAFG00000017766	88.6783	-1.14514	0.443218	-2.97433	0.00293628	0.038717	TPGS2	tubulin polyglutamylase complex subunit 2 [Source:VGNC Symbol;Acc:VGNC:47737]	protein_coding
ENSCAFG00000001448	265.612	-1.14955	0.408971	-2.9764	0.00291653	0.0386258	PIM1	Pim-1 proto-oncogene, serine/threonine kinase [Source:NCBI gene;Acc:481772]	protein_coding
ENSCAFG00000004948	143.653	-1.15586	0.400004	-2.90955	0.00361947	0.0447211	DLEC1	DLEC1, cilia and flagella associated protein [Source:VGNC Symbol;Acc:VGNC:54779]	protein_coding
ENSCAFG00000000296	86.8097	-1.15824	0.489064	-3.43527	0.000591965	0.0123584	ADGRG6	adhesion G protein-coupled receptor G6 [Source:VGNC Symbol;Acc:VGNC:37648]	protein_coding
ENSCAFG00000005461	361.971	-1.16497	0.443756	-3.22884	0.00124294	0.0206572	NDRG2	NDRG family member 2 [Source:VGNC Symbol;Acc:VGNC:43679]	protein_coding
ENSCAFG00000006521	150.186	-1.169	0.430437	-2.97278	0.00295112	0.0388411	FRMD4B	FERM domain containing 4B [Source:VGNC Symbol;Acc:VGNC:40981]	protein_coding
ENSCAFG00000010157	207.279	-1.16951	0.442867	-3.03459	0.00240864	0.0333589	BACE2	beta-secretase 2 [Source:VGNC Symbol;Acc:VGNC:38359]	protein_coding
ENSCAFG00000019246	125.813	-1.17558	0.460419	-2.97454	0.00293428	0.038717	NFIC	nuclear factor I C [Source:VGNC Symbol;Acc:VGNC:43777]	protein_coding
ENSCAFG00000007450	242.787	-1.17977	0.409981	-2.95673	0.00310924	0.0401736	RMND5A	required for meiotic nuclear division 5 homolog A [Source:VGNC Symbol;Acc:VGNC:45610]	protein_coding
ENSCAFG00000003800	121.716	-1.18184	0.374458	-3.03786	0.00238264	0.0333454	PPFIA3	PTPRF interacting protein alpha 3 [Source:VGNC Symbol;Acc:VGNC:44845]	protein_coding
ENSCAFG00000012112	79.6534	-1.18428	0.552174	-2.92157	0.00348269	0.0435388	ACE2	angiotensin I converting enzyme 2 [Source:VGNC Symbol;Acc:VGNC:37503]	protein_coding
ENSCAFG00000019975	80.9703	-1.18601	0.433447	-3.06554	0.00217279	0.0307969	USP20	ubiquitin specific peptidase 20 [Source:VGNC Symbol;Acc:VGNC:48182]	protein_coding
ENSCAFG00000013089	73.2281	-1.18614	0.44355	-2.8807	0.00396787	0.048165	PLBD1	phospholipase B domain containing 1 [Source:VGNC Symbol;Acc:VGNC:44642]	protein_coding
ENSCAFG00000006512	18.0456	-1.18729	0.578214	-3.38689	0.000706885	0.0139015	ANO9	anoctamin 9 [Source:VGNC Symbol;Acc:VGNC:37931]	protein_coding
ENSCAFG00000028621	42.0408	-1.18959	0.559063	-3.48687	0.000488714	0.0108104	OLFML2A	olfactomedin like 2A [Source:VGNC Symbol;Acc:VGNC:44116]	protein_coding
ENSCAFG00000016484	70.6286	-1.19233	0.482927	-2.95919	0.00308451	0.0399909	ARHGEF11	Rho guanine nucleotide exchange factor 11 [Source:VGNC Symbol;Acc:VGNC:38074]	protein_coding
ENSCAFG00000012452	108.399	-1.19908	0.368801	-3.13113	0.00174136	0.0264039	CCDC6	coiled-coil domain containing 6 [Source:VGNC Symbol;Acc:VGNC:38845]	protein_coding
ENSCAFG00000018209	111.806	-1.19988	0.405662	-2.99182	0.00277316	0.0372509	EPN2	epsin 2 [Source:VGNC Symbol;Acc:VGNC:40420]	protein_coding
ENSCAFG00000016566	97.183	-1.20087	0.392897	-3.20189	0.00136527	0.0222463	CC2D1A	coiled-coil and C2 domain containing 1A [Source:VGNC Symbol;Acc:VGNC:38771]	protein_coding
ENSCAFG00000012729	600.504	-1.20361	0.318381	-3.8217	0.000132534	0.00421895	CGN	cingulin [Source:VGNC Symbol;Acc:VGNC:39183]	protein_coding
ENSCAFG00000005081	279.824	-1.21141	0.473383	-3.28805	0.00100885	0.0178865	INSIG1	insulin induced gene 1 [Source:VGNC Symbol;Acc:VGNC:42039]	protein_coding
ENSCAFG00000012331	44.0617	-1.21187	0.577013	-3.74735	0.000178716	0.00503255	BICC1	BicC family RNA binding protein 1 [Source:VGNC Symbol;Acc:VGNC:38449]	protein_coding
ENSCAFG00000012306	1134.97	-1.21221	0.349098	-3.53071	0.000414444	0.00956651	SPTBN2	spectrin beta, non-erythrocytic 2 [Source:VGNC Symbol;Acc:VGNC:46776]	protein_coding
ENSCAFG00000007807	63.8803	-1.21585	0.479871	-2.89507	0.0037908	0.0467017	STOX2	storkhead box 2 [Source:VGNC Symbol;Acc:VGNC:46934]	protein_coding
ENSCAFG00000002827	107.19	-1.21704	0.466745	-2.90909	0.00362481	0.0447219	NFYC	nuclear transcription factor Y subunit gamma [Source:VGNC Symbol;Acc:VGNC:43792]	protein_coding
ENSCAFG00000012717	176.759	-1.21734	0.429212	-3.03561	0.0024005	0.0333589	QSOX1	quiescin sulfhydryl oxidase 1 [Source:VGNC Symbol;Acc:VGNC:45238]	protein_coding
ENSCAFG00000025345	183.557	-1.22116	0.586733	-3.47497	0.000510917	0.0111293	RELN	reelin [Source:VGNC Symbol;Acc:VGNC:45470]	protein_coding
ENSCAFG00000010068	111.049	-1.22138	0.479832	-3.08742	0.00201903	0.029352	TNNI2	troponin I2, fast skeletal type [Source:VGNC Symbol;Acc:VGNC:52055]	protein_coding
ENSCAFG00000006237	87.9413	-1.22272	0.488333	-3.23722	0.001207	0.0202803	ACPP	acid phosphatase, prostate [Source:VGNC Symbol;Acc:VGNC:54915]	protein_coding
ENSCAFG00000004502	70.5895	-1.22561	0.513138	-3.13415	0.0017235	0.0262269	KLC3	kinesin light chain 3 [Source:VGNC Symbol;Acc:VGNC:42428]	protein_coding
ENSCAFG00000008461	49.417	-1.2277	0.526121	-2.93264	0.00336097	0.0423923	SETD6	SET domain containing 6 [Source:VGNC Symbol;Acc:VGNC:46057]	protein_coding
ENSCAFG00000031564	208.646	-1.23183	0.400225	-3.2875	0.00101081	0.0178865	NUDT4	nudix hydrolase 4 [Source:VGNC Symbol;Acc:VGNC:58000]	protein_coding
ENSCAFG00000015203	152.143	-1.23583	0.406639	-3.34574	0.00082063	0.015457	PLEKHG6	pleckstrin homology and RhoGEF domain containing G6 [Source:VGNC Symbol;Acc:VGNC:44681]	protein_coding
ENSCAFG00000014374	34.3479	-1.23658	0.544593	-2.99923	0.00270661	0.0364801	NYAP1	neuronal tyrosine phosphorylated phosphoinositide-3-kinase adaptor 1 [Source:VGNC Symbol;Acc:VGNC:44081]	protein_coding
ENSCAFG00000016689	298.52	-1.23888	0.353957	-3.74987	0.000176929	0.00499882	CLTB	clathrin light chain B [Source:VGNC Symbol;Acc:VGNC:39366]	protein_coding
ENSCAFG00000004931	164.331	-1.24037	0.340347	-3.66686	0.000245551	0.00644363	PLCD1	phospholipase C delta 1 [Source:VGNC Symbol;Acc:VGNC:44647]	protein_coding
ENSCAFG00000003190	121.257	-1.24354	0.430854	-3.10263	0.0019181	0.0283237	WDR91	WD repeat domain 91 [Source:VGNC Symbol;Acc:VGNC:48398]	protein_coding
ENSCAFG00000003647	93.2556	-1.24607	0.590507	-4.43933	9.02376e-06	0.000466375	FAM84A	family with sequence similarity 84 member A [Source:VGNC Symbol;Acc:VGNC:40706]	protein_coding
ENSCAFG00000008380	101.14	-1.24611	0.525371	-3.2451	0.00117408	0.0198633	AQP5	aquaporin 5 [Source:VGNC Symbol;Acc:VGNC:57418]	protein_coding
ENSCAFG00000004611	17.1761	-1.24693	0.579641	-2.99015	0.00278837	0.0373369	GRIN2C	glutamate ionotropic receptor NMDA type subunit 2C [Source:VGNC Symbol;Acc:VGNC:41494]	protein_coding
ENSCAFG00000003432	142.054	-1.24732	0.430977	-3.45655	0.000547131	0.0117405	CTTNBP2	cortactin binding protein 2 [Source:VGNC Symbol;Acc:VGNC:39719]	protein_coding
ENSCAFG00000017367	42.8873	-1.25447	0.575327	-3.63959	0.000273077	0.0070567	NIPAL4	NIPA like domain containing 4 [Source:VGNC Symbol;Acc:VGNC:43818]	protein_coding
ENSCAFG00000019080	55.2888	-1.25633	0.509188	-3.05766	0.00223076	0.0315132		zinc finger and BTB domain containing 7C [Source:NCBI gene;Acc:490573]	protein_coding
ENSCAFG00000016124	48.2085	-1.25975	0.547869	-3.177	0.00148808	0.0236197	CLDN7	claudin 7 [Source:VGNC Symbol;Acc:VGNC:53320]	protein_coding
ENSCAFG00000009869	401.178	-1.26128	0.33732	-3.62408	0.000289994	0.00738134	EHD4	EH domain containing 4 [Source:VGNC Symbol;Acc:VGNC:40248]	protein_coding
ENSCAFG00000017080	217.162	-1.26198	0.328233	-3.92454	8.68961e-05	0.00300625	EPN3	epsin 3 [Source:VGNC Symbol;Acc:VGNC:40421]	protein_coding
ENSCAFG00000007805	105.008	-1.26224	0.484097	-3.27149	0.00106981	0.0186196	OCLN	occludin [Source:VGNC Symbol;Acc:VGNC:44094]	protein_coding
ENSCAFG00000008215	484.798	-1.26232	0.435051	-3.21593	0.00130024	0.0214413	USP25	ubiquitin specific peptidase 25 [Source:VGNC Symbol;Acc:VGNC:48184]	protein_coding
ENSCAFG00000016601	143.64	-1.26346	0.407843	-3.15541	0.00160271	0.0247442	MLLT6	MLLT6, PHD finger containing [Source:VGNC Symbol;Acc:VGNC:43263]	protein_coding
ENSCAFG00000015196	59.2174	-1.2641	0.537042	-3.12215	0.00179538	0.0269338	SCNN1A	sodium channel epithelial 1 alpha subunit [Source:VGNC Symbol;Acc:VGNC:45925]	protein_coding
ENSCAFG00000011842	134.246	-1.26756	0.423887	-2.98239	0.00286005	0.038116	SESN2	sestrin 2 [Source:VGNC Symbol;Acc:VGNC:46048]	protein_coding
ENSCAFG00000019703	33.9076	-1.26912	0.459139	-2.98876	0.00280108	0.0374479	RHBDF1	rhomboid 5 homolog 1 [Source:VGNC Symbol;Acc:VGNC:45546]	protein_coding
ENSCAFG00000019869	142.178	-1.27062	0.383879	-3.46208	0.000536021	0.0115606		ral guanine nucleotide dissociation stimulator [Source:NCBI gene;Acc:480686]	protein_coding
ENSCAFG00000004392	16.645	-1.27129	0.58222	-4.35643	1.32199e-05	0.000633062	DMPK	DM1 protein kinase [Source:VGNC Symbol;Acc:VGNC:40001]	protein_coding
ENSCAFG00000019142	144.209	-1.27456	0.363412	-3.53014	0.000415346	0.00956651	LRP8	LDL receptor related protein 8 [Source:VGNC Symbol;Acc:VGNC:42779]	protein_coding
ENSCAFG00000013005	147.475	-1.2773	0.425718	-3.58161	0.000341483	0.00823036	EPHB3	EPH receptor B3 [Source:VGNC Symbol;Acc:VGNC:40412]	protein_coding
ENSCAFG00000012000	1097.5	-1.27861	0.318735	-4.08479	4.41159e-05	0.00173114	TRIM29	tripartite motif containing 29 [Source:VGNC Symbol;Acc:VGNC:47812]	protein_coding
ENSCAFG00000008370	56.0004	-1.28102	0.477229	-3.00266	0.00267635	0.0362956	RNF13	ring finger protein 13 [Source:VGNC Symbol;Acc:VGNC:45629]	protein_coding
ENSCAFG00000010250	262.767	-1.28153	0.490099	-3.08189	0.00205693	0.0296003	KIF21A	kinesin family member 21A [Source:VGNC Symbol;Acc:VGNC:42396]	protein_coding
ENSCAFG00000005021	1767.25	-1.28956	0.335624	-4.12409	3.72197e-05	0.00150944	EVPL	envoplakin [Source:VGNC Symbol;Acc:VGNC:51954]	protein_coding
ENSCAFG00000031330	240.05	-1.29117	0.469254	-3.16594	0.00154582	0.0242637	HOPX	HOP homeobox [Source:VGNC Symbol;Acc:VGNC:41743]	protein_coding
ENSCAFG00000032290	54.5041	-1.29204	0.44945	-3.04941	0.00229289	0.0322833	RAPGEFL1	Rap guanine nucleotide exchange factor like 1 [Source:HGNC Symbol;Acc:HGNC:17428]	protein_coding
ENSCAFG00000015453	83.8705	-1.29278	0.496331	-3.19547	0.00139604	0.0225818	PITPNM3	PITPNM family member 3 [Source:VGNC Symbol;Acc:VGNC:53433]	protein_coding
ENSCAFG00000013898	144.032	-1.29377	0.40631	-3.34186	0.000832184	0.0156053	ANKK1	ankyrin repeat and kinase domain containing 1 [Source:VGNC Symbol;Acc:VGNC:37874]	protein_coding
ENSCAFG00000011590	73.3434	-1.29399	0.478176	-2.9586	0.00309038	0.0399909	RPS6KB2	ribosomal protein S6 kinase B2 [Source:VGNC Symbol;Acc:VGNC:45745]	protein_coding
ENSCAFG00000012891	161.54	-1.29595	0.500095	-3.8195	0.00013372	0.00422916	PARD3B	par-3 family cell polarity regulator beta [Source:VGNC Symbol;Acc:VGNC:44264]	protein_coding
ENSCAFG00000009914	107.9	-1.29724	0.581426	-5.35189	8.70381e-08	9.58098e-06	PLA2G4F	phospholipase A2 group IVF [Source:VGNC Symbol;Acc:VGNC:44629]	protein_coding
ENSCAFG00000006783	19.9858	-1.29922	0.532354	-2.91701	0.00353402	0.0441154	TMEM127	transmembrane protein 127 [Source:VGNC Symbol;Acc:VGNC:47461]	protein_coding
ENSCAFG00000029682	42.5259	-1.29941	0.469044	-3.45199	0.000556462	0.0118507		uncharacterized protein C1orf106 [Source:NCBI gene;Acc:100855825]	protein_coding
ENSCAFG00000006959	970.603	-1.30659	0.341816	-3.99536	6.4597e-05	0.00231789	PROM2	prominin 2 [Source:VGNC Symbol;Acc:VGNC:45013]	protein_coding
ENSCAFG00000017644	75.3154	-1.30663	0.436315	-3.27027	0.00107444	0.0186619	GALNT10	polypeptide N-acetylgalactosaminyltransferase 10 [Source:VGNC Symbol;Acc:VGNC:41085]	protein_coding
ENSCAFG00000031922	625.239	-1.307	0.575754	-4.77169	1.8269e-06	0.000120038	GPX3	glutathione peroxidase 3 [Source:VGNC Symbol;Acc:VGNC:41463]	protein_coding
ENSCAFG00000018339	44.5886	-1.3074	0.558455	-3.40058	0.000672437	0.0135061	ADRB2	adrenoceptor beta 2 [Source:HGNC Symbol;Acc:HGNC:286]	protein_coding
ENSCAFG00000012813	61.796	-1.3111	0.439836	-3.20361	0.00135718	0.0222074	JAML	junction adhesion molecule like [Source:VGNC Symbol;Acc:VGNC:42180]	protein_coding
ENSCAFG00000009075	217.393	-1.31307	0.467712	-3.17362	0.00150549	0.0238514	CCDC9B	coiled-coil domain containing 9B [Source:VGNC Symbol;Acc:VGNC:49592]	protein_coding
ENSCAFG00000013122	141.533	-1.31403	0.50138	-3.01104	0.00260355	0.0355358	MAGI3	membrane associated guanylate kinase, WW and PDZ domain containing 3 [Source:VGNC Symbol;Acc:VGNC:42929]	protein_coding
ENSCAFG00000011824	52.6486	-1.31668	0.561152	-3.72566	0.000194807	0.00537846	B3GNT5	UDP-GlcNAc:betaGal beta-1,3-N-acetylglucosaminyltransferase 5 [Source:VGNC Symbol;Acc:VGNC:38343]	protein_coding
ENSCAFG00000019417	134.668	-1.31671	0.422433	-3.14109	0.00168321	0.0256599	PNPLA7	patatin like phospholipase domain containing 7 [Source:VGNC Symbol;Acc:VGNC:44757]	protein_coding
ENSCAFG00000002230	51.6309	-1.3188	0.590358	-4.27131	1.94331e-05	0.000871507		glutathione S-transferase A2 [Source:NCBI gene;Acc:474938]	protein_coding
ENSCAFG00000008674	47.6683	-1.32155	0.509355	-2.99964	0.002703	0.0364801	RASGRP1	RAS guanyl releasing protein 1 [Source:NCBI gene;Acc:478255]	protein_coding
ENSCAFG00000009287	52.1849	-1.32306	0.517041	-3.07695	0.0020913	0.0299681	ACVR1	activin A receptor type 1 [Source:VGNC Symbol;Acc:VGNC:37561]	protein_coding
ENSCAFG00000006722	113.124	-1.32313	0.493179	-3.32896	0.000871712	0.0161324	MAGI1	membrane associated guanylate kinase, WW and PDZ domain containing 1 [Source:NCBI gene;Acc:476565]	protein_coding
ENSCAFG00000005426	71.2333	-1.33727	0.472987	-3.32601	0.000881001	0.0162686	RNASE4	ribonuclease, RNase A family, 4 [Source:NCBI gene;Acc:611048]	protein_coding
ENSCAFG00000013923	105.006	-1.34037	0.511499	-4.00451	6.21462e-05	0.00226074	SUSD2	sushi domain containing 2 [Source:VGNC Symbol;Acc:VGNC:46998]	protein_coding
ENSCAFG00000016285	138.377	-1.34071	0.48028	-3.05118	0.00227943	0.0321471		myocardial zonula adherens protein [Source:NCBI gene;Acc:102155709]	protein_coding
ENSCAFG00000004075	167.662	-1.34169	0.463512	-3.13139	0.00173978	0.0264039	NCOA1	nuclear receptor coactivator 1 [Source:VGNC Symbol;Acc:VGNC:43659]	protein_coding
ENSCAFG00000009441	276.294	-1.34265	0.3802	-3.5981	0.000320546	0.00792113	CD82	CD82 molecule [Source:VGNC Symbol;Acc:VGNC:38976]	protein_coding
[truncated: 202 more rows]
