# Supplementary material for: Molecular homology between canine spontaneous oral squamous cell carcinomas and human head-and-neck squamous cell carcinomas reveals disease drivers and therapeutic vulnerabilities
Source: Neoplasia. 2020 Nov 2;22(12):778–88. doi: 10.1016/j.neo.2020.10.003 (PMC7642746; doi:10.1016/j.neo.2020.10.003)
Supplement: Supplementary file 3 [file mmc3.xlsx]

## Sheet: LeadingEdge_up
	ENSCAFG	logFC	Hs_HGNC
1	ENSCAFG00000016019	5.30715	FADS2
2	ENSCAFG00000005843	4.57595	LTBP1
3	ENSCAFG00000007595	4.51175	KRT17
4	ENSCAFG00000013450	4.43323	HOXD8
5	ENSCAFG00000013297	4.41314	IGF2BP2
6	ENSCAFG00000015043	4.26628	MMP13
7	ENSCAFG00000006381	4.16728	SEMA3C
8	ENSCAFG00000014345	4.15602	FN1
9	ENSCAFG00000019189	3.92873	BGN
10	ENSCAFG00000017329	3.84435	FLRT2
11	ENSCAFG00000024540	3.82019	GBP5
12	ENSCAFG00000014837	3.75926	COL5A2
13	ENSCAFG00000003404	3.68808	CAV1
14	ENSCAFG00000013909	3.6667	SERPINE1
15	ENSCAFG00000002040	3.59363	TFPI2
16	ENSCAFG00000009745	3.49757	UBE2C
17	ENSCAFG00000014117	3.46439	MMP11
18	ENSCAFG00000002702	3.45933	COL12A1
19	ENSCAFG00000020429	3.3846	DEPDC1
20	ENSCAFG00000003749	3.35397	SLC7A11
21	ENSCAFG00000015054	3.3469	MMP1
22	ENSCAFG00000006965	3.34136	TRIB3
23	ENSCAFG00000010394	3.34066	PHLDB2
24	ENSCAFG00000008582	3.33546	VCAN
25	ENSCAFG00000009569	3.31747	SPP1
26	ENSCAFG00000005259	3.31731	CDC20
27	ENSCAFG00000028453	3.30585	LILRA4,LILRA5,LILRA6,LILRB3,LILRB4,LILRB5
28	ENSCAFG00000028453	3.30585	LILRA4,LILRA5,LILRA6,LILRB3,LILRB4,LILRB5
29	ENSCAFG00000007673	3.28908	SULF1
30	ENSCAFG00000000681	3.27941	FBN2
31	ENSCAFG00000011911	3.25975	COL6A1
32	ENSCAFG00000003293	3.1761	RSAD2
33	ENSCAFG00000032469	3.10319	DDIT4
34	ENSCAFG00000028917	3.09269	SNX10
35	ENSCAFG00000005386	3.0873	SERPINH1
36	ENSCAFG00000015885	3.07228	FKBP10
37	ENSCAFG00000025297	3.06308	ANKRD18A,ANKRD18B,ANKRD20A1,ANKRD20A2,ANKRD20A3,ANKRD20A4,ANKRD20A8P,ANKRD26,ANKRD30A,ANKRD30B,ANKRD30BL,ANKRD36,ANKRD36B,ANKRD36C,ANKRD62
38	ENSCAFG00000004754	3.05735	MCM10
39	ENSCAFG00000008962	2.97597	CDCA2
40	ENSCAFG00000016987	2.94151	ITGA3
41	ENSCAFG00000014624	2.9114	IFI35
42	ENSCAFG00000019848	2.90934	COL5A1
43	ENSCAFG00000019866	2.88817	CDT1
44	ENSCAFG00000016138	2.87911	FBLIM1
45	ENSCAFG00000006073	2.86638	POSTN
46	ENSCAFG00000009617	2.78924	IFIT1
47	ENSCAFG00000008584	2.75063	CXCL10
48	ENSCAFG00000001866	2.74931	STEAP1,STEAP1B
49	ENSCAFG00000002163	2.71261	ROR2
50	ENSCAFG00000002330	2.66786	IGFBP7
51	ENSCAFG00000012556	2.65053	HTRA1
52	ENSCAFG00000010955	2.64909	PTHLH
53	ENSCAFG00000000951	2.63138	MTBP
54	ENSCAFG00000018173	2.6286	LAMA3
55	ENSCAFG00000010930	2.62017	COL16A1
56	ENSCAFG00000010889	2.61672	CEP72
57	ENSCAFG00000013314	2.60671	NCF2
58	ENSCAFG00000009498	2.59953	ADA
59	ENSCAFG00000011002	2.59559	TINAGL1
60	ENSCAFG00000016534	2.59042	ACTN1
61	ENSCAFG00000001689	2.59008	APOL1,APOL2,APOL3,APOL4
62	ENSCAFG00000015033	2.58485	SH2D5
63	ENSCAFG00000016600	2.56729	CCNB2
64	ENSCAFG00000008236	2.56678	ARHGAP11A,ARHGAP11B
65	ENSCAFG00000008236	2.56678	ARHGAP11A,ARHGAP11B
66	ENSCAFG00000007273	2.56602	FAT1
67	ENSCAFG00000004272	2.53137	RAD54L
68	ENSCAFG00000001621	2.52792	TONSL
69	ENSCAFG00000015000	2.49119	TACC3
70	ENSCAFG00000001998	2.45123	CDK6
71	ENSCAFG00000009421	2.42841	MMP2
72	ENSCAFG00000003278	2.42038	CDCA8
73	ENSCAFG00000010588	2.39235	MARCKSL1
74	ENSCAFG00000011275	2.38917	MARK1
75	ENSCAFG00000002069	2.38711	COL1A2
76	ENSCAFG00000013259	2.38012	NUF2
77	ENSCAFG00000016106	2.3688	CDC6
78	ENSCAFG00000012175	2.34666	SLC26A6
79	ENSCAFG00000017535	2.33084	KIF23
80	ENSCAFG00000013860	2.32546	PLOD3
81	ENSCAFG00000016995	2.30703	PGF
82	ENSCAFG00000003539	2.30441	CLSPN
83	ENSCAFG00000020198	2.29554	LRRC8C
84	ENSCAFG00000013079	2.28335	OLFML2B
85	ENSCAFG00000004043	2.26753	LAMA4
86	ENSCAFG00000007075	2.24055	TPX2
87	ENSCAFG00000017820	2.23739	CD276
88	ENSCAFG00000006371	2.22379	NRG1
89	ENSCAFG00000013954	2.2081	KIF18B
90	ENSCAFG00000017018	2.20366	COL1A1
91	ENSCAFG00000003409	2.20158	AC007240.1,RRM2
92	ENSCAFG00000016556	2.18252	AQP9
93	ENSCAFG00000019990	2.16169	IER5L
94	ENSCAFG00000013440	2.15894	ADAM8
95	ENSCAFG00000014493	2.15049	PILRA,PILRB
96	ENSCAFG00000001178	2.14808	COL22A1
97	ENSCAFG00000010838	2.13354	TRIP13
98	ENSCAFG00000031382	2.12758	PMEPA1
99	ENSCAFG00000004133	2.12195	CCNA2
100	ENSCAFG00000015151	2.12102	C1orf112
101	ENSCAFG00000015342	2.07842	RAD51AP1
102	ENSCAFG00000014645	2.05766	SLC11A1
103	ENSCAFG00000003402	2.04385	CAV2
104	ENSCAFG00000006062	2.03377	COL4A1
105	ENSCAFG00000015963	2.02248	FADS3
106	ENSCAFG00000012533	2.01918	ECE2
107	ENSCAFG00000010744	2.01349	NAV1
108	ENSCAFG00000003704	2.01269	SHCBP1
109	ENSCAFG00000017262	2.00755	MYH10
110	ENSCAFG00000018725	2.00412	SKP2
111	ENSCAFG00000016228	1.99783	SERPINE2
112	ENSCAFG00000007881	1.9816	CEP55
113	ENSCAFG00000032154	1.9711	POLQ
114	ENSCAFG00000015190	1.94727	PLAU
115	ENSCAFG00000017159	1.94362	RNASEH2A
116	ENSCAFG00000004730	1.94331	PLAUR
117	ENSCAFG00000030154	1.93618	GINS1
118	ENSCAFG00000011479	1.93126	POLQ
119	ENSCAFG00000012226	1.92986	COL6A3
120	ENSCAFG00000004052	1.91193	MCM2
121	ENSCAFG00000011196	1.90606	NID1
122	ENSCAFG00000029022	1.89936	COL6A2
123	ENSCAFG00000017008	1.8974	AURKB
124	ENSCAFG00000012941	1.89575	TFRC
125	ENSCAFG00000007133	1.86809	DEPDC1B
126	ENSCAFG00000031614	1.86691	IFIT3
127	ENSCAFG00000032127	1.86127	CHST11
128	ENSCAFG00000014650	1.85769	CDCA3
129	ENSCAFG00000006069	1.85609	COL4A2
130	ENSCAFG00000001204	1.85118	KIF20A
131	ENSCAFG00000016363	1.85075	PDPN
132	ENSCAFG00000015455	1.84367	ECT2
133	ENSCAFG00000010044	1.8323	ZNF697
134	ENSCAFG00000024320	1.82163	FXYD5
135	ENSCAFG00000010539	1.81498	CBS,CBSL
136	ENSCAFG00000013367	1.80852	HIP1
137	ENSCAFG00000016394	1.80062	PLEK2
138	ENSCAFG00000014812	1.77311	COL3A1
139	ENSCAFG00000007614	1.7721	CCNE1
140	ENSCAFG00000016677	1.77152	NCAPG
141	ENSCAFG00000000699	1.76446	PANX2
142	ENSCAFG00000019861	1.75918	GALNS
143	ENSCAFG00000004615	1.75697	APOC1
144	ENSCAFG00000005294	1.75313	TK1
145	ENSCAFG00000031602	1.74919	XAF1
146	ENSCAFG00000013940	1.72429	CLEC4E
147	ENSCAFG00000018934	1.72252	UHRF1
148	ENSCAFG00000003151	1.71981	FKBP9
149	ENSCAFG00000019901	1.70887	SLC7A5
150	ENSCAFG00000030902	1.69782	TRIM59
151	ENSCAFG00000004902	1.69184	DIAPH3
152	ENSCAFG00000025057	1.68282	LAMB1
153	ENSCAFG00000016392	1.673	TTYH3
154	ENSCAFG00000004617	1.67034	APOE
155	ENSCAFG00000013015	1.65599	FCGR3A,FCGR3B
156	ENSCAFG00000003243	1.6539	ANLN
157	ENSCAFG00000004384	1.65342	CTSC
158	ENSCAFG00000011913	1.64316	LAMB3
159	ENSCAFG00000002842	1.63887	TTK
160	ENSCAFG00000002037	1.63855	PLA2G7
161	ENSCAFG00000000874	1.6351	THBS2
162	ENSCAFG00000018127	1.6334	TMC7
163	ENSCAFG00000023783	1.63031	ZBP1
164	ENSCAFG00000013243	1.62824	LAMC2
165	ENSCAFG00000007550	1.62682	ANKRD18A,ANKRD18B,ANKRD20A1,ANKRD20A2,ANKRD20A3,ANKRD20A4,ANKRD20A8P,ANKRD26,ANKRD30A,ANKRD30B,ANKRD30BL,ANKRD36,ANKRD36B,ANKRD36C,ANKRD62
166	ENSCAFG00000014573	1.62212	P4HA1
167	ENSCAFG00000011487	1.6177	BCAT1
168	ENSCAFG00000005560	1.61611	FLRT3
169	ENSCAFG00000009877	1.59674	ITGB6
170	ENSCAFG00000004542	1.58473	CYP27C1
171	ENSCAFG00000023615	1.58407	MMP12
172	ENSCAFG00000007539	1.58021	ADM
173	ENSCAFG00000005605	1.57805	RELT
174	ENSCAFG00000005718	1.57533	E2F7
175	ENSCAFG00000009001	1.56436	DOCK5
176	ENSCAFG00000023107	1.555	OAS2
177	ENSCAFG00000012105	1.55165	GALNT2
178	ENSCAFG00000000399	1.54959	RAET1G,RAET1L,ULBP1,ULBP2,ULBP3
179	ENSCAFG00000000399	1.54959	RAET1G,RAET1L,ULBP1,ULBP2,ULBP3
180	ENSCAFG00000000399	1.54959	RAET1G,RAET1L,ULBP1,ULBP2,ULBP3
181	ENSCAFG00000018724	1.54312	SPAG5
182	ENSCAFG00000007705	1.52712	CCNB1
183	ENSCAFG00000014748	1.52044	MCM7
184	ENSCAFG00000010761	1.51871	TPST1
185	ENSCAFG00000014597	1.51409	ITGAV
186	ENSCAFG00000003426	1.50925	TNC
187	ENSCAFG00000008378	1.50505	ESCO2
188	ENSCAFG00000008101	1.49491	PLOD2
189	ENSCAFG00000009612	1.49444	IFIT2
190	ENSCAFG00000017192	1.48634	HMMR
191	ENSCAFG00000012140	1.47854	PRC1
192	ENSCAFG00000001056	1.47539	SQLE
193	ENSCAFG00000015026	1.46704	DLGAP5
194	ENSCAFG00000011197	1.46699	MMP14
195	ENSCAFG00000012468	1.4659	OSM
196	ENSCAFG00000010551	1.46413	CHEK1
197	ENSCAFG00000030486	1.46006	CENPF
198	ENSCAFG00000006054	1.45816	SLC16A3
199	ENSCAFG00000006051	1.42507	EIF2AK2
200	ENSCAFG00000031931	1.42416	HIST1H2BJ
201	ENSCAFG00000016584	1.42224	HK3
202	ENSCAFG00000001814	1.42167	PTK7
203	ENSCAFG00000014773	1.41953	HSPG2
204	ENSCAFG00000013191	1.39577	NRP2
205	ENSCAFG00000011620	1.38912	FANCI
206	ENSCAFG00000004613	1.37957	PLXND1
207	ENSCAFG00000014475	1.37656	HOMER3
208	ENSCAFG00000007983	1.37454	MCTP1
209	ENSCAFG00000003327	1.37013	COL27A1
210	ENSCAFG00000008465	1.36638	FMNL3
211	ENSCAFG00000009336	1.36492	MYBL2
212	ENSCAFG00000000992	1.36451	ATAD2
213	ENSCAFG00000029331	1.36364	AURKA
214	ENSCAFG00000002917	1.36168	AEBP1
215	ENSCAFG00000032086	1.36119	CBX2
216	ENSCAFG00000012093	1.35986	CTSK
217	ENSCAFG00000009187	1.35955	LOXL2
218	ENSCAFG00000014989	1.3368	WDHD1
219	ENSCAFG00000017906	1.32447	WARS
220	ENSCAFG00000015642	1.31649	FOXM1
221	ENSCAFG00000007245	1.30624	IL1A
222	ENSCAFG00000017658	1.28873	PLK1
223	ENSCAFG00000013006	1.26368	ITGA6
224	ENSCAFG00000015349	1.26298	FNDC3B
225	ENSCAFG00000006491	1.25169	ITGA5
226	ENSCAFG00000010836	1.24404	CENPE
227	ENSCAFG00000011898	1.24069	SLC19A1
228	ENSCAFG00000016252	1.23568	USP18,USP41
229	ENSCAFG00000000437	1.18836	PPP1R18
230	ENSCAFG00000012904	1.18642	CDK1
231	ENSCAFG00000006383	1.17725	BRCA2
232	ENSCAFG00000005210	1.1731	IL2RA
233	ENSCAFG00000010511	1.15052	OASL
234	ENSCAFG00000012156	1.15017	ARSJ
235	ENSCAFG00000003875	1.14258	PLK4
236	ENSCAFG00000023057	1.14208	MICALCL
237	ENSCAFG00000018395	1.13861	NDC80
238	ENSCAFG00000015887	1.13107	APBB2
239	ENSCAFG00000019810	1.12483	VAV2
240	ENSCAFG00000014564	1.12431	PILRA,PILRB
241	ENSCAFG00000013356	1.1196	SLC16A1
242	ENSCAFG00000029396	1.11875	BASP1
243	ENSCAFG00000012444	1.11035	ALG3
244	ENSCAFG00000012403	1.10642	COL7A1
245	ENSCAFG00000009800	1.10296	HERC5
246	ENSCAFG00000023134	1.09961	TNFRSF12A
247	ENSCAFG00000013620	1.09956	TAF1A
248	ENSCAFG00000028715	1.09764	HMGB3
249	ENSCAFG00000011140	1.0892	KIF14
250	ENSCAFG00000018752	1.08703	IL7R
251	ENSCAFG00000030526	1.08595	C1orf74
252	ENSCAFG00000010936	1.08387	NPNT
253	ENSCAFG00000012085	1.07819	ABCC5
254	ENSCAFG00000007298	1.07223	TCP11L1
255	ENSCAFG00000003510	1.06165	PTPRZ1
256	ENSCAFG00000014075	1.05646	MB21D2
257	ENSCAFG00000011745	1.05353	SORL1
258	ENSCAFG00000001807	1.04822	DDX58
259	ENSCAFG00000001028	1.03939	RNF217
260	ENSCAFG00000011398	1.03505	CDH24
261	ENSCAFG00000016522	1.02587	PLOD1
262	ENSCAFG00000012593	1.01765	CENPF
263	ENSCAFG00000009214	1.01172	DCBLD2
264	ENSCAFG00000016145	1.00638	KLHL5
265	ENSCAFG00000005728	1.00221	GINS4
266	ENSCAFG00000009220	0.998238	RAD51
267	ENSCAFG00000019521	0.997848	FLNA
268	ENSCAFG00000013980	0.982013	CDCA5
269	ENSCAFG00000012260	0.976878	DTL
270	ENSCAFG00000001141	0.974211	NDRG1
271	ENSCAFG00000018398	0.972206	CDCA4
272	ENSCAFG00000000987	0.972182	KIFC1
273	ENSCAFG00000006560	0.964042	NCAPH
274	ENSCAFG00000014529	0.960523	CENPL
275	ENSCAFG00000029265	0.942319	THY1
276	ENSCAFG00000017855	0.937044	SPARC
277	ENSCAFG00000019342	0.936567	AGRN
278	ENSCAFG00000014956	0.92466	IFI30
279	ENSCAFG00000024944	0.924652	CD300LF
280	ENSCAFG00000008191	0.919072	SPAG4
281	ENSCAFG00000000677	0.915786	LRP12
282	ENSCAFG00000011899	0.91106	HJURP
283	ENSCAFG00000029346	0.909821	ITGB4

## Sheet: all genes
FADS2
LTBP1
KRT17
HOXD8
IGF2BP2
MMP13
SEMA3C
FN1
BGN
FLRT2
GBP5
COL5A2
CAV1
SERPINE1
TFPI2
UBE2C
MMP11
COL12A1
DEPDC1
SLC7A11
MMP1
TRIB3
PHLDB2
VCAN
SPP1
CDC20
LILRA4
SULF1
FBN2
COL6A1
RSAD2
DDIT4
SNX10
SERPINH1
FKBP10
ANKRD18A
MCM10
CDCA2
ITGA3
IFI35
COL5A1
CDT1
FBLIM1
POSTN
IFIT1
CXCL10
STEAP1
ROR2
IGFBP7
HTRA1
PTHLH
MTBP
LAMA3
COL16A1
CEP72
NCF2
ADA
TINAGL1
ACTN1
APOL1
SH2D5
CCNB2
ARHGAP11A
FAT1
RAD54L
TONSL
TACC3
CDK6
MMP2
CDCA8
MARCKSL1
MARK1
COL1A2
NUF2
CDC6
SLC26A6
KIF23
PLOD3
PGF
CLSPN
LRRC8C
OLFML2B
LAMA4
TPX2
CD276
NRG1
KIF18B
COL1A1
AC007240.1
AQP9
IER5L
ADAM8
PILRA
COL22A1
TRIP13
PMEPA1
CCNA2
C1orf112
RAD51AP1
SLC11A1
CAV2
COL4A1
FADS3
ECE2
NAV1
SHCBP1
MYH10
SKP2
SERPINE2
CEP55
POLQ
PLAU
RNASEH2A
PLAUR
GINS1
COL6A3
MCM2
NID1
COL6A2
AURKB
TFRC
DEPDC1B
IFIT3
CHST11
CDCA3
COL4A2
KIF20A
PDPN
ECT2
ZNF697
FXYD5
CBS
HIP1
PLEK2
COL3A1
CCNE1
NCAPG
PANX2
GALNS
APOC1
TK1
XAF1
CLEC4E
UHRF1
FKBP9
SLC7A5
TRIM59
DIAPH3
LAMB1
TTYH3
APOE
FCGR3A
ANLN
CTSC
LAMB3
TTK
PLA2G7
THBS2
TMC7
ZBP1
LAMC2
P4HA1
BCAT1
FLRT3
ITGB6
CYP27C1
MMP12
ADM
RELT
E2F7
DOCK5
OAS2
GALNT2
RAET1G
SPAG5
CCNB1
MCM7
TPST1
ITGAV
TNC
ESCO2
PLOD2
IFIT2
HMMR
PRC1
SQLE
DLGAP5
MMP14
OSM
CHEK1
CENPF
SLC16A3
EIF2AK2
HIST1H2BJ
HK3
PTK7
HSPG2
NRP2
FANCI
PLXND1
HOMER3
MCTP1
COL27A1
FMNL3
MYBL2
ATAD2
AURKA
AEBP1
CBX2
CTSK
LOXL2
WDHD1
WARS
FOXM1
IL1A
PLK1
ITGA6
FNDC3B
ITGA5
CENPE
SLC19A1
USP18
PPP1R18
CDK1
BRCA2
IL2RA
OASL
ARSJ
PLK4
MICALCL
NDC80
APBB2
VAV2
SLC16A1
BASP1
ALG3
COL7A1
HERC5
TNFRSF12A
TAF1A
HMGB3
KIF14
IL7R
C1orf74
NPNT
ABCC5
TCP11L1
PTPRZ1
MB21D2
SORL1
DDX58
RNF217
CDH24
PLOD1
DCBLD2
KLHL5
GINS4
RAD51
FLNA
CDCA5
DTL
NDRG1
CDCA4
KIFC1
NCAPH
CENPL
THY1
SPARC
AGRN
IFI30
CD300LF
SPAG4
LRP12
HJURP
ITGB4
USP41
PILRB
RAET1L
CBSL
RRM2
APOL2
ARHGAP11B
STEAP1B
ANKRD18B
LILRA5
FCGR3B
ULBP1
ULBP2
ULBP3
APOL3
APOL4
ANKRD20A1
LILRA6
LILRB3
LILRB4
LILRB5
ANKRD20A2
ANKRD20A3
ANKRD20A4
ANKRD20A8P
ANKRD26
ANKRD30A
ANKRD30B
ANKRD30BL
ANKRD36
ANKRD36B
ANKRD36C
ANKRD62
