# Supplementary material for: Molecular homology between canine spontaneous oral squamous cell carcinomas and human head-and-neck squamous cell carcinomas reveals disease drivers and therapeutic vulnerabilities
Source: Neoplasia. 2020 Nov 2;22(12):778–88. doi: 10.1016/j.neo.2020.10.003 (PMC7642746; doi:10.1016/j.neo.2020.10.003)
Supplement: Supplementary file 4 [file mmc4.xlsx]

## Sheet: LeadingEdge_down
	ENSCAFG	logFC	Hs_HGNC
1	ENSCAFG00000013000	-9.72044	CRNN
2	ENSCAFG00000016017	-8.89678	KRT24
3	ENSCAFG00000017401	-8.71227	POF1B
4	ENSCAFG00000007208	-8.67909	KRT76
5	ENSCAFG00000012978	-8.38745	RPTN
6	ENSCAFG00000013853	-7.58506	A2ML1
7	ENSCAFG00000013693	-6.7806	DUOX2
8	ENSCAFG00000011927	-6.24538	RHCG
9	ENSCAFG00000031922	-6.01663	GPX3
10	ENSCAFG00000023828	-5.70174	TGM3
11	ENSCAFG00000007432	-5.18241	ATP12A
12	ENSCAFG00000015999	-5.12016	KRT23
13	ENSCAFG00000019698	-5.0404	PALM
14	ENSCAFG00000002883	-4.85274	KLK13
15	ENSCAFG00000006013	-4.58036	CNTN4
16	ENSCAFG00000017260	-4.48492	ATP10B
17	ENSCAFG00000007322	-4.44176	KRT3
18	ENSCAFG00000019926	-4.40531	AIF1L
19	ENSCAFG00000014530	-4.39446	ABLIM2
20	ENSCAFG00000011800	-4.35119	VSIG8
21	ENSCAFG00000006935	-4.30329	ELF5
22	ENSCAFG00000007891	-4.27892	HPGD
23	ENSCAFG00000023923	-4.26586	VSIG10L
24	ENSCAFG00000010229	-4.21515	DOCK3
25	ENSCAFG00000007060	-4.16571	SDR16C5
26	ENSCAFG00000013016	-4.14638	SPRR3
27	ENSCAFG00000010499	-3.97041	CDON
28	ENSCAFG00000018635	-3.91953	ROR1
29	ENSCAFG00000019353	-3.89257	PRSS27
30	ENSCAFG00000013690	-3.82673	PAX9
31	ENSCAFG00000012865	-3.77732	MUC4
32	ENSCAFG00000002494	-3.63429	GALNT12
33	ENSCAFG00000007578	-3.62642	TP53INP2
34	ENSCAFG00000009300	-3.59576	TESC
35	ENSCAFG00000029153	-3.59317	PEG3
36	ENSCAFG00000002230	-3.54771	GSTA1,GSTA2,GSTA3,GSTA5
37	ENSCAFG00000014158	-3.54072	ATP13A4
38	ENSCAFG00000012854	-3.54063	RERG
39	ENSCAFG00000007233	-3.49591	KRT4
40	ENSCAFG00000009329	-3.3997	PDLIM2
41	ENSCAFG00000004544	-3.3855	DLG2
42	ENSCAFG00000005061	-3.35991	LMO7
43	ENSCAFG00000010163	-3.34422	FAM3B
44	ENSCAFG00000008438	-3.33514	EPHX2
45	ENSCAFG00000016661	-3.26589	GCNT3
46	ENSCAFG00000006674	-3.2582	SPINK5
47	ENSCAFG00000011331	-3.22732	ANKRD35
48	ENSCAFG00000010190	-3.20997	TMPRSS2
49	ENSCAFG00000007239	-3.19498	CD24
50	ENSCAFG00000006412	-3.19069	HAL
51	ENSCAFG00000003429	-3.09582	CFTR
52	ENSCAFG00000014332	-3.07328	EXPH5
53	ENSCAFG00000006255	-3.04153	NBEA
54	ENSCAFG00000030105	-3.01683	IL33
55	ENSCAFG00000002797	-2.96422	KLF4
56	ENSCAFG00000017009	-2.90864	NFIX
57	ENSCAFG00000032583	-2.89522	METTL7A
58	ENSCAFG00000010582	-2.86383	BOC
59	ENSCAFG00000012807	-2.84308	MUC20
60	ENSCAFG00000025402	-2.74361	KRT78
61	ENSCAFG00000017775	-2.73367	GPRASP1
62	ENSCAFG00000007328	-2.72639	KRT80
63	ENSCAFG00000005373	-2.72452	SLC24A3
64	ENSCAFG00000008652	-2.64206	SHROOM3
65	ENSCAFG00000013246	-2.63295	LIPH
66	ENSCAFG00000005348	-2.62854	EHD3
67	ENSCAFG00000014835	-2.59787	USP54
68	ENSCAFG00000016700	-2.57299	RORA
69	ENSCAFG00000009199	-2.56004	ENDOU
70	ENSCAFG00000003786	-2.53175	LAMB4
71	ENSCAFG00000012182	-2.49756	TGM1
72	ENSCAFG00000002304	-2.47511	GNE
73	ENSCAFG00000023922	-2.47429	AQP3
74	ENSCAFG00000001281	-2.4604	LYPD2
75	ENSCAFG00000019293	-2.45373	TLE2
76	ENSCAFG00000005314	-2.4383	TMEM125
77	ENSCAFG00000004736	-2.41131	BEND7
78	ENSCAFG00000009481	-2.38469	SEMA3G
79	ENSCAFG00000006240	-2.35229	MCF2L
80	ENSCAFG00000013102	-2.3501	GLUL
81	ENSCAFG00000010677	-2.29235	EYA2
82	ENSCAFG00000008380	-2.28651	AQP5
83	ENSCAFG00000023449	-2.27117	KRT13
84	ENSCAFG00000025345	-2.26538	RELN
85	ENSCAFG00000018999	-2.25642	TTC22
86	ENSCAFG00000015196	-2.22056	SCNN1A
87	ENSCAFG00000018323	-2.21006	ABLIM3
88	ENSCAFG00000010162	-2.19648	MUC15
89	ENSCAFG00000010810	-2.18682	ABCA5
90	ENSCAFG00000004130	-2.16776	NEBL
91	ENSCAFG00000009605	-2.16688	PPM1K
92	ENSCAFG00000007805	-2.15726	OCLN
93	ENSCAFG00000010482	-2.12653	SLC19A3
94	ENSCAFG00000012309	-2.12549	ANXA9
95	ENSCAFG00000029919	-2.12505	CLIC3
96	ENSCAFG00000031870	-2.10225	RNF125
97	ENSCAFG00000002437	-2.08388	AGR2
98	ENSCAFG00000032029	-2.06727	ZNF677
99	ENSCAFG00000007216	-2.06396	FAM3D
100	ENSCAFG00000019525	-2.05796	NPDC1
101	ENSCAFG00000008143	-2.05726	MSRA
102	ENSCAFG00000003242	-2.03311	BSPRY
103	ENSCAFG00000002065	-2.02428	KIT
104	ENSCAFG00000005401	-2.01007	GPD1L
105	ENSCAFG00000003156	-2.00255	MYH14
106	ENSCAFG00000016262	-2.00227	CGNL1
107	ENSCAFG00000000366	-1.99928	SASH1
108	ENSCAFG00000004093	-1.99598	MGLL
109	ENSCAFG00000023022	-1.99527	PDZD2
110	ENSCAFG00000002628	-1.99235	EPS8L1
111	ENSCAFG00000030851	-1.98719	HLF
112	ENSCAFG00000004814	-1.98659	CNFN
113	ENSCAFG00000013288	-1.98478	ADAMTSL3
114	ENSCAFG00000003700	-1.97941	MAML3
115	ENSCAFG00000013715	-1.97425	DUOX1
116	ENSCAFG00000012390	-1.96661	NYNRIN
117	ENSCAFG00000016479	-1.94724	TMEM184A
118	ENSCAFG00000005175	-1.91419	SCEL
119	ENSCAFG00000003438	-1.90937	COBL
120	ENSCAFG00000005426	-1.8828	RNASE4
121	ENSCAFG00000002982	-1.85631	MYBPC2
122	ENSCAFG00000010973	-1.84865	RGMA
123	ENSCAFG00000006716	-1.83717	FLT3
124	ENSCAFG00000019027	-1.8304	LDOC1
125	ENSCAFG00000006722	-1.82428	MAGI1
126	ENSCAFG00000010924	-1.81286	PKNOX2
127	ENSCAFG00000010450	-1.78168	SLC37A1
128	ENSCAFG00000001974	-1.77481	KANK1
129	ENSCAFG00000018643	-1.75791	SLC25A23
130	ENSCAFG00000031586	-1.75358	LGALSL
131	ENSCAFG00000003676	-1.73087	GPT2
132	ENSCAFG00000002323	-1.7268	MGAT4A
133	ENSCAFG00000018661	-1.71935	LIFR
134	ENSCAFG00000001337	-1.71481	SYNGR1
135	ENSCAFG00000025580	-1.70927	FRY
136	ENSCAFG00000029322	-1.69044	SCN2B
137	ENSCAFG00000008683	-1.6631	ALDH2
138	ENSCAFG00000010068	-1.65973	TNNI2
139	ENSCAFG00000000097	-1.65781	ERBB3
140	ENSCAFG00000019134	-1.65686	PPL
141	ENSCAFG00000004929	-1.64677	TMEM40
142	ENSCAFG00000015203	-1.64191	PLEKHG6
143	ENSCAFG00000031330	-1.64107	HOPX
144	ENSCAFG00000003981	-1.63912	SULT2B1
145	ENSCAFG00000019437	-1.63738	NOXA1
146	ENSCAFG00000031033	-1.63426	EMP1
147	ENSCAFG00000000316	-1.631	SLC16A7
148	ENSCAFG00000031300	-1.62285	MAGIX
149	ENSCAFG00000016124	-1.60932	CLDN7
150	ENSCAFG00000000235	-1.59668	N4BP3
151	ENSCAFG00000000562	-1.58619	CNKSR3,IPCEF1
152	ENSCAFG00000016761	-1.57809	CPEB4
153	ENSCAFG00000031564	-1.57396	NUDT4,NUDT4P1
154	ENSCAFG00000017687	-1.55041	SCNN1B
155	ENSCAFG00000019529	-1.54043	NDUFS7
156	ENSCAFG00000003103	-1.53329	RRAGD
157	ENSCAFG00000003894	-1.53267	MPP7
158	ENSCAFG00000008677	-1.53221	SSBP2
159	ENSCAFG00000005820	-1.52865	ACSS3
160	ENSCAFG00000013122	-1.52724	MAGI3
161	ENSCAFG00000012729	-1.50689	CGN
162	ENSCAFG00000006759	-1.505	KIAA1456
163	ENSCAFG00000032748	-1.49545	UBL3
164	ENSCAFG00000023194	-1.49413	PADI1
165	ENSCAFG00000011070	-1.47655	ARSG
166	ENSCAFG00000019417	-1.4648	PNPLA7
167	ENSCAFG00000009075	-1.44171	C15orf52
168	ENSCAFG00000012381	-1.44001	BNIPL
169	ENSCAFG00000002479	-1.41703	ZNF667
170	ENSCAFG00000031104	-1.41521	CX3CR1
171	ENSCAFG00000009649	-1.41323	PLEKHA6
172	ENSCAFG00000014351	-1.38074	AGFG2
173	ENSCAFG00000001873	-1.37944	TCP11L2
174	ENSCAFG00000004443	-1.37153	FOSB
175	ENSCAFG00000008685	-1.36179	CCNG2
176	ENSCAFG00000009920	-1.36014	GMPR
177	ENSCAFG00000006237	-1.35097	ACPP
178	ENSCAFG00000023053	-1.34862	CYP4F22
179	ENSCAFG00000000285	-1.33001	CITED2
180	ENSCAFG00000014386	-1.32298	SLC25A42
181	ENSCAFG00000005330	-1.3162	SH2D4A
182	ENSCAFG00000005461	-1.30541	NDRG2
183	ENSCAFG00000028732	-1.30405	ZFP3
184	ENSCAFG00000012281	-1.30128	KALRN
185	ENSCAFG00000008663	-1.28819	SOWAHB
186	ENSCAFG00000009653	-1.28813	DOPEY2
187	ENSCAFG00000012671	-1.28347	TRIM63
188	ENSCAFG00000020053	-1.28313	PALMD
189	ENSCAFG00000010852	-1.27347	SYNM
190	ENSCAFG00000024066	-1.26595	GSTA4
191	ENSCAFG00000019791	-1.25671	SLC6A17
192	ENSCAFG00000005958	-1.23748	SETMAR
193	ENSCAFG00000005087	-1.23065	TTC21A
194	ENSCAFG00000030132	-1.22693	ELOVL4
195	ENSCAFG00000009414	-1.22019	CHAC1
196	ENSCAFG00000013089	-1.21587	PLBD1
197	ENSCAFG00000018982	-1.21573	AC090227.1,MYO5B
198	ENSCAFG00000000329	-1.21062	EPM2A
199	ENSCAFG00000009025	-1.19088	STX19
200	ENSCAFG00000011458	-1.18261	LRMP
201	ENSCAFG00000004033	-1.18066	PDZK1IP1
202	ENSCAFG00000012816	-1.17692	SNED1
203	ENSCAFG00000011537	-1.16803	CLCN4
204	ENSCAFG00000031580	-1.16602	CLYBL
205	ENSCAFG00000009046	-1.16373	TPCN1
206	ENSCAFG00000016160	-1.1636	EPHX1
207	ENSCAFG00000004816	-1.15755	LLGL2
208	ENSCAFG00000009945	-1.14632	ABHD14B
209	ENSCAFG00000010602	-1.12655	ELF3
210	ENSCAFG00000016338	-1.1247	KAZN
211	ENSCAFG00000016093	-1.10823	FAM25A,FAM25C,FAM25G
212	ENSCAFG00000003233	-1.09178	MEIS1
213	ENSCAFG00000003793	-1.07575	SESN1
214	ENSCAFG00000008638	-1.0652	ARHGEF26
215	ENSCAFG00000006757	-1.06047	PPFIBP2
216	ENSCAFG00000015282	-1.04442	GGT6
217	ENSCAFG00000010807	-1.04186	PDCD4
218	ENSCAFG00000020023	-1.03912	PHYHD1
219	ENSCAFG00000020091	-1.02544	SLC25A25
220	ENSCAFG00000011523	-1.00593	C1orf116
221	ENSCAFG00000007760	-0.99198	CCDC125
222	ENSCAFG00000007956	-0.982941	ROBO2
223	ENSCAFG00000013289	-0.97577	PBX1
224	ENSCAFG00000029312	-0.972532	ZNF582
225	ENSCAFG00000028511	-0.969403	GPT2
226	ENSCAFG00000012440	-0.968126	SLC16A9
227	ENSCAFG00000025153	-0.960786	TTC9
228	ENSCAFG00000012981	-0.946757	PLA2G3
229	ENSCAFG00000010058	-0.945475	SYT8
230	ENSCAFG00000031582	-0.943406	EHF
231	ENSCAFG00000005179	-0.936804	CAPN5
232	ENSCAFG00000016925	-0.935896	FOXO4
233	ENSCAFG00000015323	-0.933877	PLIN4
234	ENSCAFG00000023453	-0.931985	CCL28
235	ENSCAFG00000019355	-0.929945	PLEKHN1
236	ENSCAFG00000028558	-0.928338	FAM46B
237	ENSCAFG00000012809	-0.924905	MPZL3
238	ENSCAFG00000003102	-0.911322	AC004691.2,AQP1
239	ENSCAFG00000008413	-0.910253	EPB41L1
240	ENSCAFG00000018207	-0.895031	CABLES1
241	ENSCAFG00000032585	-0.880698	ZNF266,ZNF426,ZNF561,ZNF562
242	ENSCAFG00000003432	-0.880199	CTTNBP2
243	ENSCAFG00000029522	-0.873571	EPHX3
244	ENSCAFG00000012994	-0.859667	GRHL3
245	ENSCAFG00000005839	-0.858857	SATB1
246	ENSCAFG00000009293	-0.856831	IQGAP2
247	ENSCAFG00000006176	-0.856235	RAB11FIP1
248	ENSCAFG00000008986	-0.854942	RASAL1
249	ENSCAFG00000031909	-0.853633	ZNF790

## Sheet: all genes
CRNN
KRT24
POF1B
KRT76
RPTN
A2ML1
DUOX2
RHCG
GPX3
TGM3
ATP12A
KRT23
PALM
KLK13
CNTN4
ATP10B
KRT3
AIF1L
ABLIM2
VSIG8
ELF5
HPGD
VSIG10L
DOCK3
SDR16C5
SPRR3
CDON
ROR1
PRSS27
PAX9
MUC4
GALNT12
TP53INP2
TESC
PEG3
GSTA1
ATP13A4
RERG
KRT4
PDLIM2
DLG2
LMO7
FAM3B
EPHX2
GCNT3
SPINK5
ANKRD35
TMPRSS2
CD24
HAL
CFTR
EXPH5
NBEA
IL33
KLF4
NFIX
METTL7A
BOC
MUC20
KRT78
GPRASP1
KRT80
SLC24A3
SHROOM3
LIPH
EHD3
USP54
RORA
ENDOU
LAMB4
TGM1
GNE
AQP3
LYPD2
TLE2
TMEM125
BEND7
SEMA3G
MCF2L
GLUL
EYA2
AQP5
KRT13
RELN
TTC22
SCNN1A
ABLIM3
MUC15
ABCA5
NEBL
PPM1K
OCLN
SLC19A3
ANXA9
CLIC3
RNF125
AGR2
ZNF677
FAM3D
NPDC1
MSRA
BSPRY
KIT
GPD1L
MYH14
CGNL1
SASH1
MGLL
PDZD2
EPS8L1
HLF
CNFN
ADAMTSL3
MAML3
DUOX1
NYNRIN
TMEM184A
SCEL
COBL
RNASE4
MYBPC2
RGMA
FLT3
LDOC1
MAGI1
PKNOX2
SLC37A1
KANK1
SLC25A23
LGALSL
GPT2
MGAT4A
LIFR
SYNGR1
FRY
SCN2B
ALDH2
TNNI2
ERBB3
PPL
TMEM40
PLEKHG6
HOPX
SULT2B1
NOXA1
EMP1
SLC16A7
MAGIX
CLDN7
N4BP3
CNKSR3
CPEB4
NUDT4
SCNN1B
NDUFS7
RRAGD
MPP7
SSBP2
ACSS3
MAGI3
CGN
KIAA1456
UBL3
PADI1
ARSG
PNPLA7
C15orf52
BNIPL
ZNF667
CX3CR1
PLEKHA6
AGFG2
TCP11L2
FOSB
CCNG2
GMPR
ACPP
CYP4F22
CITED2
SLC25A42
SH2D4A
NDRG2
ZFP3
KALRN
SOWAHB
DOPEY2
TRIM63
PALMD
SYNM
GSTA4
SLC6A17
SETMAR
TTC21A
ELOVL4
CHAC1
PLBD1
AC090227.1
EPM2A
STX19
LRMP
PDZK1IP1
SNED1
CLCN4
CLYBL
TPCN1
EPHX1
LLGL2
ABHD14B
ELF3
KAZN
FAM25A
MEIS1
SESN1
ARHGEF26
PPFIBP2
GGT6
PDCD4
PHYHD1
SLC25A25
C1orf116
CCDC125
ROBO2
PBX1
ZNF582
SLC16A9
TTC9
PLA2G3
SYT8
EHF
CAPN5
FOXO4
PLIN4
CCL28
PLEKHN1
FAM46B
MPZL3
AC004691.2
EPB41L1
CABLES1
ZNF266
CTTNBP2
EPHX3
GRHL3
SATB1
IQGAP2
RAB11FIP1
RASAL1
ZNF790
AQP1
ZNF426
FAM25C
MYO5B
IPCEF1
GSTA2
NUDT4P1
ZNF561
ZNF562
FAM25G
GSTA3
GSTA5
